# Supplementary material for: The genetic diversity of Borrelia afzelii is not maintained by the diversity of the rodent hosts
Source: Parasit Vectors. 2018 Aug 6;11:454. doi: 10.1186/s13071-018-3006-2 (PMC6090804; doi:10.1186/s13071-018-3006-2)
Supplement: Supplementary file 1 — Table S1. Location of sampling sites. (CSV 688 bytes) [file 13071_2018_3006_MOESM1_ESM.csv]

Location of sampling sites
Sites	Coordinates	Start date	End date
Deelerwoud	52°05’51”N, 5°56’42”E	28/07/2014	31/07/2014
Kroondomein/Kroondomein exclosure	52°16’25”N, 5°54’49”E	12/08/2013	15/08/2013
Noord Ginkel	52°02’23”N, 5°45’09”E	10/09/2012	10/12/2014
Oostereng	52°00’27”N, 5°45’20”E	08/05/2013	25/11/2014
Planken Wambuis	52°01’54”N, 5°48’36”E	15/07/2013	18/07/2013
Rheebruggen	52°46’60”N, 6°17’44”E	30/06/2014	03/07/2014
Schoorlse Duinen	52°41’47”N, 4°40’01”E	05/08/2013	08/08/2013
Vijverhof	52°09’43”N, 5°13’43”E	29/07/2013	01/08/2013
Vledderhof	52°52’46”N, 6°14’25”E	30/06/2014	03/07/2014
Zwanemeerbos	53°00’46”N, 6°45’19”E	08/07/2013	11/07/2013
