# Supplementary material for: The genetic diversity of Borrelia afzelii is not maintained by the diversity of the rodent hosts
Source: Parasit Vectors. 2018 Aug 6;11:454. doi: 10.1186/s13071-018-3006-2 (PMC6090804; doi:10.1186/s13071-018-3006-2)
Supplement: Supplementary file 2 — Table S2. Tick burdens of rodents and B. burgdorferi (s.l.) prevalence of infection in tested ticks. (CSV 9 kb) [file 13071_2018_3006_MOESM2_ESM.csv]

	Site	Scientific.name.rodent	Vernacular.name	Rodent.number	Rodent.sex	Mouse.weight.g.	Total.ticks	Nymphs	Larvae	Tested.larvae	Borrelia.negative	Borrelia.positive	Year	Dead.alive
1	Noord Ginkel	Sorex araneus	common shrew	64	NA	5.15	13	1	12	6	6	0	2013	D
2	Noord Ginkel	Sorex araneus	common shrew	65	NA	4.96	2	1	1	1	1	0	2013	D
3	Noord Ginkel	Sorex araneus	common shrew	66	M	5.63	1	0	1	0	NA	NA	2013	D
4	Noord Ginkel	Sorex araneus	common shrew	67	NA	5.2	1	0	1	0	NA	NA	2013	D
5	Planken Wambuis	Sorex minutus	pygmy shrew	78	NA	2.6	3	0	3	1	1	0	2013	D
6	Noord Ginkel	Sorex araneus	common shrew	83	NA	4.9	2	0	2	0	NA	NA	NA	D
7	Oostereng	Sorex araneus	common shrew	95	NA	6.4	29	1	28	9	9	0	NA	D
8	Planken Wambuis	Apodemus sylvaticus	wood mouse	96	M	19.4	9	1	8	4	4	0	NA	D
9	Oostereng	Sorex araneus	common shrew	98	NA	5.7	1	0	1	0	NA	NA	2013	D
10	Noord Ginkel	Sorex minutus	pygmy shrew	101	NA	2.7	2	0	2	2	2	0	2014	D
11	Noord Ginkel	Apodemus sylvaticus	wood mouse	108	F	20.3	1	0	1	1	1	0	2014	D
12	Noord Ginkel	Sorex araneus	common shrew	120	NA	6	1	0	1	1	1	0	2014	D
13	Noord Ginkel	Sorex araneus	common shrew	121	NA	5.6	1	0	1	1	1	0	2014	D
14	Noord Ginkel	Apodemus sylvaticus	wood mouse	122	M	24.6	2	1	1	1	1	0	2014	D
15	Planken Wambuis	Myodes glareolus	bank vole	130	M	26.4	37	0	37	10	10	0	2014	D
16	Noord Ginkel	Apodemus sylvaticus	wood mouse	131	M	26.7	56	0	56	3	3	0	2014	D
17	Planken Wambuis	Apodemus sylvaticus	wood mouse	133	M	21.6	7	0	7	5	5	0	2014	D
18	Planken Wambuis	Apodemus sylvaticus	wood mouse	138	F	26.9	26	2	24	23	23	0	2014	D
19	Planken Wambuis	Myodes glareolus	bank vole	139	M	19.3	9	0	9	5	5	0	2014	D
20	Planken Wambuis	Myodes glareolus	bank vole	141	M	29.4	52	1	51	38	14	24	2014	D
21	Planken Wambuis	Apodemus sylvaticus	wood mouse	143	F	14.1	7	0	7	3	3	0	2014	D
22	Planken Wambuis	Myodes glareolus	bank vole	144	F	29.3	2	0	2	1	1	0	2014	D
23	Planken Wambuis	Apodemus sylvaticus	wood mouse	145	F	24.8	18	0	18	13	13	0	2014	D
24	Planken Wambuis	Apodemus sylvaticus	wood mouse	146	F	24.5	20	0	20	18	18	0	2014	D
25	Noord Ginkel	Myodes glareolus	bank vole	147	F	34.3	2	0	2	2	2	0	2014	D
26	Noord Ginkel	Apodemus sylvaticus	wood mouse	148	M	12.8	17	0	17	8	8	0	2014	D
27	Noord Ginkel	Myodes glareolus	bank vole	149	M	30	51	1	50	24	13	11	2014	D
28	Noord Ginkel	Apodemus sylvaticus	wood mouse	150	M	15.5	14	0	14	12	12	0	2014	D
29	Noord Ginkel	Myodes glareolus	bank vole	151	M	28.3	5	0	5	2	2	0	2014	D
30	Noord Ginkel	Apodemus sylvaticus	wood mouse	152	M	21.6	13	0	13	6	6	0	2014	D
31	Noord Ginkel	Myodes glareolus	bank vole	153	M	23.5	10	0	10	7	7	0	2014	D
32	Planken Wambuis	Apodemus sylvaticus	wood mouse	154	F	27.2	14	1	13	13	13	0	2014	D
33	Planken Wambuis	Apodemus sylvaticus	wood mouse	155	M	24.8	77	3	74	45	40	5	2014	D
34	Noord Ginkel	Myodes glareolus	bank vole	156	F	22.9	6	0	6	5	5	0	2014	D
35	Noord Ginkel	Myodes glareolus	bank vole	157	M	28	10	0	10	6	6	0	2014	D
36	Noord Ginkel	Myodes glareolus	bank vole	158	F	28.1	9	0	9	8	7	1	2014	D
37	Noord Ginkel	Apodemus sylvaticus	wood mouse	159	M	24	5	0	5	4	4	0	2014	D
38	Planken Wambuis	Myodes glareolus	bank vole	160	M	27.2	22	0	22	15	15	0	2014	D
39	Planken Wambuis	Apodemus sylvaticus	wood mouse	161	M	14.2	11	0	11	5	5	0	2014	D
40	Noord Ginkel	Apodemus sylvaticus	wood mouse	162	M	19.9	14	0	14	13	13	0	2014	D
41	Planken Wambuis	Apodemus sylvaticus	wood mouse	163	F	14.3	46	2	44	30	29	1	2014	D
42	Planken Wambuis	Myodes glareolus	bank vole	164	M	23.2	74	2	72	58	45	13	2014	D
43	Planken Wambuis	Myodes glareolus	bank vole	165	F	25.4	13	1	12	9	9	0	2014	D
44	Noord Ginkel	Apodemus sylvaticus	wood mouse	166	F	18.2	43	1	42	32	32	0	2014	D
45	Planken Wambuis	Apodemus sylvaticus	wood mouse	167	M	21.1	24	0	24	20	19	1	2014	D
46	Planken Wambuis	Myodes glareolus	bank vole	168	M	31.7	2	0	2	1	1	0	2014	D
47	Planken Wambuis	Apodemus sylvaticus	wood mouse	169	M	29.9	61	7	54	44	33	11	2014	D
48	Noord Ginkel	Myodes glareolus	bank vole	170	M	24.6	104	0	104	93	55	38	2014	D
49	Noord Ginkel	Myodes glareolus	bank vole	182	NA	10.5	6	0	6	2	2	0	2014	D
50	Noord Ginkel	Apodemus sylvaticus	wood mouse	183	M	20.1	13	0	13	7	7	0	2014	D
51	Noord Ginkel	Apodemus sylvaticus	wood mouse	184	M	14	29	0	29	20	20	0	2014	D
52	Noord Ginkel	Apodemus sylvaticus	wood mouse	185	M	15.2	45	0	45	19	19	0	2014	D
53	Noord Ginkel	Apodemus sylvaticus	wood mouse	186	M	23.8	38	0	38	29	29	0	2014	D
54	Noord Ginkel	Apodemus sylvaticus	wood mouse	188	F	23.6	39	0	39	34	31	3	2014	D
55	Noord Ginkel	Myodes glareolus	bank vole	189	M	35.1	140	15	125	94	74	20	2014	D
56	Planken Wambuis	Apodemus sylvaticus	wood mouse	190	M	10.4	88	0	88	50	46	4	2014	D
57	Planken Wambuis	Myodes glareolus	bank vole	192	F	16	18	0	18	8	8	0	2014	D
58	Noord Ginkel	Apodemus sylvaticus	wood mouse	193	F	8.8	99	1	98	33	33	0	2014	D
59	Noord Ginkel	Apodemus sylvaticus	wood mouse	194	M	17.5	11	0	11	3	3	0	2014	D
60	Noord Ginkel	Myodes glareolus	bank vole	195	F	23.1	18	0	18	8	8	0	2014	D
61	Noord Ginkel	Sorex araneus	common shrew	196	NA	6.3	11	0	11	7	7	0	2014	D
62	Noord Ginkel	Sorex araneus	common shrew	197	NA	5.9	2	0	2	1	1	0	2014	D
63	Noord Ginkel	Sorex araneus	common shrew	198	NA	5.6	2	0	2	0	NA	NA	2014	D
64	Planken Wambuis	Apodemus sylvaticus	wood mouse	199	F	19.2	43	0	43	24	21	3	2014	D
65	Noord Ginkel	Myodes glareolus	bank vole	200	F	21.6	8	0	8	5	5	0	2014	D
66	Planken Wambuis	Myodes glareolus	bank vole	201	M	17.5	5	0	5	2	2	0	2014	D
67	Noord Ginkel	Sorex araneus	common shrew	202	NA	8	2	0	2	0	NA	NA	2014	D
68	Planken Wambuis	Apodemus sylvaticus	wood mouse	203	M	17.4	120	2	118	77	71	6	2014	D
69	Noord Ginkel	Myodes glareolus	bank vole	204	M	23	17	4	13	9	8	1	2014	D
70	Noord Ginkel	Apodemus sylvaticus	wood mouse	205	F	20.4	3	0	3	3	3	0	2014	D
71	Planken Wambuis	Myodes glareolus	bank vole	206	F	20.6	2	1	1	1	1	0	2014	D
72	Planken Wambuis	Apodemus sylvaticus	wood mouse	207	M	19.2	36	0	36	22	22	0	2014	D
73	Planken Wambuis	Myodes glareolus	bank vole	212	M	24.3	57	0	57	18	18	0	2014	D
74	Planken Wambuis	Myodes glareolus	bank vole	213	M	27.1	104	0	104	41	41	0	2014	D
75	Planken Wambuis	Microtus agrestis	field vole	AM01	F	45	4	1	3	2	1	1	2013	D
76	Deelerwoud	Microtus agrestis	field vole	AM02	M	35	37	2	35	1	1	0	2014	A
77	Deelerwoud	Microtus agrestis	field vole	AM03	M	26	3	1	2	1	0	1	2014	A
78	Kroondomein_exclosure	Microtus agrestis	field vole	AM04	M	38	39	9	30	3	0	3	2013	A
79	Deelerwoud	Microtus agrestis	field vole	AM05	M	13	393	7	386	5	5	0	2014	A
80	Deelerwoud	Apodemus sylvaticus	wood mouse	BM01	M	7	153	0	153	2	2	0	2014	A
81	Deelerwoud	Apodemus sylvaticus	wood mouse	BM02	M	32	186	4	182	20	4	16	2014	A
82	Deelerwoud	Apodemus sylvaticus	wood mouse	BM03	M	30	228	2	226	1	0	1	2014	A
83	Deelerwoud	Apodemus sylvaticus	wood mouse	BM05	M	23	116	1	115	2	2	0	2014	A
84	Vledderhof	Apodemus sylvaticus	wood mouse	BM06	M	32	12	0	12	8	3	5	2014	A
85	Kroondomein_exclosure	Apodemus sylvaticus	wood mouse	BM07	M	20	21	0	21	7	7	0	2013	A
86	Vledderhof	Apodemus sylvaticus	wood mouse	BM08	M	28	18	0	18	4	1	3	2014	A
87	Kroondomein_exclosure	Apodemus sylvaticus	wood mouse	BM09	M	24	104	2	102	22	2	20	2013	A
88	Vledderhof	Apodemus sylvaticus	wood mouse	BM11	M	21	2	0	2	1	1	0	2014	A
89	Rheebruggen	Apodemus sylvaticus	wood mouse	BM12	M	14	25	0	25	4	4	0	2014	A
90	Vledderhof	Apodemus sylvaticus	wood mouse	BM13	M	29	10	1	9	5	5	0	2014	A
91	Deelerwoud	Apodemus sylvaticus	wood mouse	BM14	M	27	112	4	108	6	0	6	2014	A
92	Kroondomein	Apodemus sylvaticus	wood mouse	BM15	M	23	148	3	145	14	3	11	2013	A
93	Planken Wambuis	Apodemus sylvaticus	wood mouse	BM17	M	21	86	1	85	10	10	0	2013	A
94	Vijverhof	Apodemus sylvaticus	wood mouse	BM19	M	25	79	3	76	3	1	2	2013	A
95	Vijverhof	Sorex araneus	common shrew	BSM01	F	8.3	8	0	8	5	5	0	2013	D
96	Kroondomein_exclosure	Sorex araneus	common shrew	BSM02	F	5.2	5	0	5	9	9	0	2013	D
97	Zwanemeerbos	Sorex araneus	common shrew	BSM03	F	5.7	13	0	13	12	12	0	2013	D
98	Kroondomein_exclosure	Sorex araneus	common shrew	BSM04	M	5.5	2	0	2	5	5	0	2013	D
99	Kroondomein_exclosure	Sorex araneus	common shrew	BSM05	F	6.1	4	0	4	8	8	0	2013	D
100	Kroondomein_exclosure	Sorex araneus	common shrew	BSM06	M	5.6	0	0	0	43	43	0	2013	D
101	Schoorlse Duinen	Sorex araneus	common shrew	BSM07	F	6	7	0	7	4	4	0	2013	D
102	Zwanemeerbos	Sorex araneus	common shrew	BSM08	NA	7.8	2	0	2	1	1	0	2013	D
103	Kroondomein_exclosure	Myodes glareolus	bank vole	RW02	M	19	32	0	32	12	0	12	2013	A
104	Kroondomein_exclosure	Myodes glareolus	bank vole	RW03	M	19	15	0	15	7	7	0	2013	A
105	Kroondomein	Myodes glareolus	bank vole	RW04	M	17	14	0	14	7	1	6	2013	A
106	Deelerwoud	Myodes glareolus	bank vole	RW08	M	26	148	1	147	7	0	7	2014	A
107	Kroondomein	Myodes glareolus	bank vole	RW09	M	25	55	1	54	7	1	6	2013	A
108	Deelerwoud	Myodes glareolus	bank vole	RW11	M	12	12	0	12	3	3	0	2014	A
109	Deelerwoud	Myodes glareolus	bank vole	RW12	M	18	16	0	16	4	4	0	2014	A
110	Kroondomein	Myodes glareolus	bank vole	RW13	M	19	25	0	25	5	3	2	2013	A
111	Deelerwoud	Myodes glareolus	bank vole	RW16	M	23	155	2	153	8	1	7	2014	A
112	Kroondomein_exclosure	Myodes glareolus	bank vole	RW18	F	22	1	0	1	1	0	1	2013	A
113	Kroondomein_exclosure	Myodes glareolus	bank vole	RW21	F	15	6	0	6	4	4	0	2013	A
114	Deelerwoud	Myodes glareolus	bank vole	RW22	M	22	33	0	33	3	3	0	2014	A
115	Kroondomein	Myodes glareolus	bank vole	RW24	F	25	19	0	19	6	3	3	2013	A
116	Deelerwoud	Myodes glareolus	bank vole	RW25	M	18	57	0	57	5	5	0	2014	A
117	Deelerwoud	Myodes glareolus	bank vole	RW26	F	8	7	0	7	1	1	0	2014	A
118	Kroondomein_exclosure	Myodes glareolus	bank vole	RW30	M	14	16	0	16	4	4	0	2013	A
119	Kroondomein_exclosure	Myodes glareolus	bank vole	RW31	M	21	16	0	16	7	7	0	2013	A
120	Kroondomein_exclosure	Myodes glareolus	bank vole	RW32	M	11	37	0	37	7	7	0	2013	A
