# Supplementary material for: The genetic diversity of Borrelia afzelii is not maintained by the diversity of the rodent hosts
Source: Parasit Vectors. 2018 Aug 6;11:454. doi: 10.1186/s13071-018-3006-2 (PMC6090804; doi:10.1186/s13071-018-3006-2)
Supplement: Supplementary file 3 — Table S3. Infestation level of small mammals with I. ricinus ticks: centrality and dispersion descriptors. (CSV 757 bytes) [file 13071_2018_3006_MOESM3_ESM.csv]

Infestation level of small mammals with I. ricinus ticks � centrality and dispersion descriptors; SD = standard deviation.
Species	Descriptor	Larvae	Nymphs	All stages
Apodemus sylvaticus	Sum	2307	42	2535
(n=48)	Median	24.5	0	26
	Range	1-226	0-7	1-228
	Mean	48.1	0.9	51.7
	SD	51.9	1.5	55.7
Myodes glareolus	Sum	1418	29	1447
(n=44)	Median	16	0	16
	Range	1-153	0-15	1-155
	Mean	32.2	0.7	32.9
	SD	39	2.4	40.1
Microtus agrestis	Sum	456	20	476
(n=5)	Median	30	2	37
	Range	2-386	01-sep	3-393
	Mean	91.2	4	95.2
	SD	165.5	3.7	167.4
Sorex araneus	Sum	106	3	109
(n=21)	Median	2	0	2
	Range	0-28	0-1	0-29
	Mean	5	0.2	5.2
	SD	6.6	0.4	6.8
Sorex minutus	Sum	5	0	5
(n=2)	Median	2.5	0	2.5
	Range	02-mrt	0-0	02-mrt
	Mean	2.5	0	2.5
	SD	0.7	0	0.7
