# Supplementary material for: The genetic diversity of Borrelia afzelii is not maintained by the diversity of the rodent hosts
Source: Parasit Vectors. 2018 Aug 6;11:454. doi: 10.1186/s13071-018-3006-2 (PMC6090804; doi:10.1186/s13071-018-3006-2)
Supplement: Supplementary file 4 — Table S4. Primers and probes used in the qPCR analyses. (CSV 824 bytes) [file 13071_2018_3006_MOESM4_ESM.csv]

Primers and probes used in the qPCR analyses
Target gene/primer & probe	Amplicon length	Sequence
ospA (outer membrane Protein A, B. burgdorferi s.l.)	± 139bp
B-OspA_modF		5'-AATATTTATTGGGAATAGGTCTAA-3'
B-OspA_borAS		5'-CTTTGTCTTTTTCTTTRCTTACA-3'
B-OspAmodPatto		5'-Atto520-AAGCAAAATGTTAGCAGCCTTGA-BHQ1-3'
flaB (flagelin B, B. burgdorferi s.l.)	± 89bp
B-FlaB-F		5'-CAGAIAGAGGTTCTATACAIATTGAIATAGA-3'
B-FlaB-Rc		5'-GTGCATTTGGTTAIATTGCGC-3'
B-FlaB-Rt		5'-GTGCATTTGGTTAIATTGTGC-3'
B-FlaB-Patto		5'-Atto425-CAACTIACAGAIGAAAX'TAAIAGAATTGCTGAICA-Pho-3'
flaB miamotoi (flagelin B, B. miyamotoi)	± 155bp
FlabBm.motoiF2		5'-AGAAGGTGCTCAAGCAG-3'
FlabB.m.motoiR3		5'-TCGATCTTTGAAAGTGACATAT-3'
FlabBm.motoiPro		5'-ATTO647N-AGCACAACAGGAGGGAGTTCAAGC-BHQ2-3'
X' = Black Hole Quencher 1-dT (BHQ 1-dT)
