# Supplementary material for: The genetic diversity of Borrelia afzelii is not maintained by the diversity of the rodent hosts
Source: Parasit Vectors. 2018 Aug 6;11:454. doi: 10.1186/s13071-018-3006-2 (PMC6090804; doi:10.1186/s13071-018-3006-2)
Supplement: Supplementary file 5 — Table S5. Primers for conventional PCR and sequencing. (CSV 677 bytes) [file 13071_2018_3006_MOESM5_ESM.csv]

Primers for conventional PCR and sequencing
Target gene/primer		Amplicon length	Sequence
OspC (Outer membrane Protein C, B. afzelii)		± 139bp
	ospCF		5'-AAAGAATACATTAAGTGCGATATT-3'
	ospCRaf2		5'-GGACTTGTAAGTTCTTTAACTG-3'
dbpA (decorin binding protein A, B. afzelii)		± 89bp
	dbpA-afF		5'-AAAATTATACTTACACTAACTTTACTTGCT-3'
	dbpA-Fafz1		5'-TTGCTAGCCTGTTAGCAGCA-3'
	dbpA-Fafz2		5'-TGGAATCATCAGTTAAAGACATTACAA-3'
	dbpA-afR2		5'-TGTTTTCCACTTTTGCTTTCAGG-3'
	dbpA-Rafz3		5'-TTTTGAGGGCTTCTTCATTTTT-3'
IGS (5S-23S rDNA intergenic spacer, B. burgdorferi s.l.)		± 155bp
	IGS-F		5'-AGA AGG TGC TCA AGC AG-3'
	IGS-R		5'-TCG ATC TTT GAA AGT GAC ATA T-3'
