# Supplementary material for: The genetic diversity of Borrelia afzelii is not maintained by the diversity of the rodent hosts
Source: Parasit Vectors. 2018 Aug 6;11:454. doi: 10.1186/s13071-018-3006-2 (PMC6090804; doi:10.1186/s13071-018-3006-2)
Supplement: Supplementary file 6 — Table S6. Haplotype sequences of IGS, dbpA, and ospC found in the ticks sampled from the three rodent species. (CSV 201 kb) [file 13071_2018_3006_MOESM6_ESM.csv]

Names	dbpA.sequence	dbpA.type	IGS.sequence	IGS.type	ospC.sequence	ospC.type	Rodent	Site	Rodent.number
6r1|AS|DW	ATCATCAGTTAAAGACATTACAAATGAAATAGATAAAGCTATACAAGCAGCTAAAGACGCTGGTGTAAAGACAGACGCGTTCACAGAAACACAAACAGGTGGCAAGGTGGCAGGCCCTAAAATAAGAGCAGCAAAAATTCACGTCGCTGACTTAACAATCAAATTCCTAGAAGCAACAGAAGAGGAAACTATTACATTTAAAGAAAATGGAGCGGGGGAAGATGAATTCTCAGGAATATACGATTTAATACTCAACGCCGCAAAAGCAGTAGAAAAAATTGGGATGAAAGATATGACAAAAACGGTCGAAGAGGCCG	dbpA.01	AGATAATAGATAGCTAGCATCTTGCTAGCTGGATTACTCCATTCGGTAATCTTGGGATCAATAAATGTTTGCTTCTCCCCCCAAGCTTTTCGCAGCTTACCACGACCTTCTTCGCCTTAAAGCTCCTAGGCATCCACCATAGACTCTTATTACTTTGACCATATTTTTATCTTCCATCTCTATTTTGCCAATTTGTTTATACAACATAAAATAATATATATCTTTGTTTAATCCATGTCAATATATATA--TTATTTTTTATATTATTTGAATGTTTTATTCAAATAATATAA--ACATT--------TAAAAAATAAATTCAAGG	IGS.02	TGTAATAATTCAGGGAAAGGTGGGGATTCTGCATCTACTAATCCTGCTGACGAGTCTGCGAAAGGGCCTAATCTTACAGAAATAAGCAAAAAAATTACAGATTCTAATGCATTTGTACTGGCTGTTAAAGAAGTTGAGACTTTGGTTTCATCTATAGATGAACTTGCT---AAAGCTATTGGTAAAAAAATAGATAACAATAATGGTTTAAGTGCTAATGC---GAATTTAAACACCTCATTGTTAGCAGGAGCCTATGCAATATCAACTCTAATAACACAAAAATTAAGTGTATTG------AATTCAGAAGGATTAAAGGAAAAAATTGAAAAGGCTAAGAACGCTTCTGCAGCATTTACTAATAAATTAAAAAATAGTCATGCAGAGCTTGGAGTG…	ospC.02	Apodemus sylvaticus	Deelerwoud	BM02
7r1|AS|DW	ATCATCAGTTAAAGACATTACAAATGAAATAGATAAAGCTATACAAGCAGCTAAAGACGCTGGTGTAAAGACAGACGCGTTCACAGAAACACAAACAGGTGGCAAGGTGGCAGGCCCTAAAATAAGAGCAGCAAAAATTCACGTCGCTGACTTAACAATCAAATTCCTAGAAGCAACAGAAGAGGAAACTATTACATTTAAAGAAAATGGAGCGGGGGAAGATGAATTCTCAGGAATATACGATTTAATACTCAACGCCGCAAAAGCAGTAGAAAAAATTGGGATGAAAGATATGACAAAAACGGTCGAAGAGGCCG	dbpA.01	AGATAATAGATAGCTAGCATCTTGCTAGCTGGATTACTCCATTCGGTAATCTTGGGATCAATAAATGTTTGCTTCTCCCCCCAAGCTTTTCGCAGCTTACCACGACCTTCTTCGCCTTAAAGCTCCTAGGCATCCACCATAGACTCTTATTACTTTGACCATATTTTTATCTTCCATCTCTATTTTGCCAATTTGTTTATACAACATAAAATAATATATATCTTTGTTTAATCCATGTCAATATATATA--TTATTTTTTATATTATTTGAATGTTTTATTCAAATAATATAA--ACATT--------TAAAAAATAAATTCAAGG	IGS.02	TGTAATAATTCAGGGAAAGGTGGGGATTCTGCATCTACTAATCCTGCTGACGAGTCTGCGAAAGGGCCTAATCTTACAGAAATAAGCAAAAAAATTACAGATTCTAATGCATTTGTACTGGCTGTTAAAGAAGTTGAGACTTTGGTTTCATCTATAGATGAACTTGCT---AAAGCTATTGGTAAAAAAATAGATAACAATAATGGTTTAAGTGCTAATGC---GAATTTAAACACCTCATTGTTAGCAGGAGCCTATGCAATATCAACTCTAATAACACAAAAATTAAGTGTATTG------AATTCAGAAGGATTAAAGGAAAAAATTGAAAAGGCTAAGAACGCTTCTGCAGCATTTACTAATAAATTAAAAAATAGTCATGCAGAGCTTGGAGTG…	ospC.02	Apodemus sylvaticus	Deelerwoud	BM02
8s1|AS|DW	ATCATCAGTTAAAGACATTACAAATGAAATAGATAAAGCTATACAAGCAGCTAAAGACGCTGGTGTAAAGACAGACGCGTTCACAGAAACACAAACAGGTGGCAAGGTGGCAGGCCCTAAAATAAGAGCAGCAAAAATTCACGTCGCTGACTTAACAATCAAATTCCTAGAAGCAACAGAAGAGGAAACTATTACATTTAAAGAAAATGGAGCGGGGGAAGATGAATTCTCAGGAATATACGATTTAATACTCAACGCCGCAAAAGCAGTAGAAAAAATTGGGATGAAAGATATGACAAAAACGGTCGAAGAGGCCG	dbpA.01	AGATAATAGATAGCTAGCATCTTGCTAGCTGGATTACTCCATTCGGTAATCTTGGGATCAATAAATGTTTGCTTCTCCCCCCAAGCTTTTCGCAGCTTACCACGACCTTCTTCGCCTTAAAGCTCCTAGGCATCCACCATAGACTCTTATTACTTTGACCATATTTTTATCTTCCATCTCTATTTTGCCAATTTGTTTATACAACATAAAATAATATATATCTTTGTTTAATCCATGTCAATATATATA--TTATTTTTTATATTATTTGAATGTTTTATTCAAATAATATAA--ACATT--------TAAAAAATAAATTCAAGG	IGS.02	TGTAATAATTCAGGGAAAGGTGGGGATTCTGCATCTACTAATCCTGCTGACGAGTCTGCGAAAGGGCCTAATCTTACAGAAATAAGCAAAAAAATTACAGATTCTAATGCATTTGTACTGGCTGTTAAAGAAGTTGAGACTTTGGTTTCATCTATAGATGAACTTGCT---AAAGCTATTGGTAAAAAAATAGATAACAATAATGGTTTAAGTGCTAATGC---GAATTTAAACACCTCATTGTTAGCAGGAGCCTATGCAATATCAACTCTAATAACACAAAAATTAAGTGTATTG------AATTCAGAAGGATTAAAGGAAAAAATTGAAAAGGCTAAGAACGCTTCTGCAGCATTTACTAATAAATTAAAAAATAGTCATGCAGAGCTTGGAGTG…	ospC.02	Apodemus sylvaticus	Deelerwoud	BM02
6w1|AS|DW	ATCATCAGTTAAAGACATTACAAATGAAATAGATAAAGCTATACAAGCAGCTAAAGACGCTGGTGTAAAGACAGACGCGTTCACAGAAACACAAACAGGTGGCAAGGTGGCAGGCCCTAAAATAAGAGCAGCAAAAATTCACGTCGCTGACTTAACAATCAAATTCCTAGAAGCAACAGAAGAGGAAACTATTACATTTAAAGAAAATGGAGCGGGGGAAGATGAATTCTCAGGAATATACGATTTAATACTCAACGCCGCAAAAGCAGTAGAAAAAATTGGGATGAAAGATATGACAAAAACGGTCGAAGAGGCCG	dbpA.01	AGATAATAGATAGCTAGCATCTTGCTAGCTGGATTACTCCATTCGGTAATCTTGGGATCAATAAATGTTTGCTTCTCCCCCCAAGCTTTTCGCAGCTTACCACGACCTTCTTCGCCTTAAAGCTCCTAGGCATCCACCATAGACTCTTATTACTTTGACCATATTTTTATCTTCCATCTCTATTTTGCCAATTTGTTTATACAACATAAAATAATATATATCTTTGTTTAATCCATGTCAATATATATA--TTATTTTTTATATTATTTGAATGTTTTATTCAAATAATATAA--ACATT--------TAAAAAATAAATTCAAGG	IGS.02	TGTAATAATTCAGGGAAAGGTGGGGATTCTGCATCTACTAATCCTGCTGACGAGTCTGCGAAAGGGCCTAATCTTACAGAAATAAGCAAAAAAATTACAGATTCTAATGCATTTGTACTGGCTGTTAAAGAAGTTGAGACTTTGGTTTCATCTATAGATGAACTTGCT---AAAGCTATTGGTAAAAAAATAGATAACAATAATGGTTTAAGTGCTAATGC---GAATTTAAACACCTCATTGTTAGCAGGAGCCTATGCAATATCAACTCTAATAACACAAAAATTAAGTGTATTG------AATTCAGAAGGATTAAAGGAAAAAATTGAAAAGGCTAAGAACGCTTCTGCAGCATTTACTAATAAATTAAAAAATAGTCATGCAGAGCTTGGAGTG…	ospC.02	Apodemus sylvaticus	Deelerwoud	BM14
9r1|AS|DW	ATCATCAGTTAAAGACATTACAAATGAAATAGATAAAGCTATACAAGCAGCTAAAGACGCTGGTGTAAAGACAGACGCGTTCACAGAAACACAAACAGGTGGCAAGGTGGCAGGCCCTAAAATAAGAGCAGCAAAAATTCACGTCGCTGACTTAACAATCAAATTCCTAGAAGCAACAGAAGAGGAAACTATTACATTTAAAGAAAATGGAGCGGGGGAAGATGAATTCTCAGGAATATACGATTTAATACTCAACGCCGCAAAAGCAGTAGAAAAAATTGGGATGAAAGATATGACAAAAACGGTCGAAGAGGCCG	dbpA.01	AGATAATAGATAGCTAGCATCTTGCTAGCTGGATTACTCCATTCGGTAATCTTGGGATCAATAAATGTTTGCTTCTCCCCCCAAGCTTTTCGCAGCTTACCACGACCTTCTTCGCCTTAAAGCTCCTAGGCATCCACCATAGACTCTTATTACTTTGACCATATTTTTATCTTCCATCTCTATTTTGCCAATTTGTTTATACAACATAAAATAATATATATCTTTGTTTAATCCATGTCAATATATATA--TTATTTTTTATATTATTTGAATGTTTTATTCAAATAATATAA--ACATT--------TAAAAAATAAATTCAAGG	IGS.02	TGTAATAATTCAGGGAAAGGTGGGGATTCTGCATCTACTAATCCTGCTGACGAGTCTGCGAAAGGGCCTAATCTTACAGAAATAAGCAAAAAAATTACAGATTCTAATGCATTTGTACTGGCTGTTAAAGAAGTTGAGACTTTGGTTTCATCTATAGATGAACTTGCT---AAAGCTATTGGTAAAAAAATAGATAACAATAATGGTTTAAGTGCTAATGC---GAATTTAAACACCTCATTGTTAGCAGGAGCCTATGCAATATCAACTCTAATAACACAAAAATTAAGTGTATTG------AATTCAGAAGGATTAAAGGAAAAAATTGAAAAGGCTAAGAACGCTTCTGCAGCATTTACTAATAAATTAAAAAATAGTCATGCAGAGCTTGGAGTG…	ospC.02	Apodemus sylvaticus	Deelerwoud	BM02
7s1|AS|DW	ATCATCAGTTAAAGACATTACAAATGAAATAGATAAAGCTATACAAGCAGCTAAAGACGCTGGTGTAAAGACAGACGCGTTCACAGAAACACAAACAGGTGGCAAGGTGGCAGGCCCTAAAATAAGAGCAGCAAAAATTCACGTCGCTGACTTAACAATCAAATTCCTAGAAGCAACAGAAGAGGAAACTATTACATTTAAAGAAAATGGAGCGGGGGAAGATGAATTCTCAGGAATATACGATTTAATACTCAACGCCGCAAAAGCAGTAGAAAAAATTGGGATGAAAGATATGACAAAAACGGTCGAAGAGGCCG	dbpA.01	AGATAATAGATAGCTAGCATCTTGCTAGCTGGATTACTCCATTCGGTAATCTTGGGATCAATAAATGTTTGCTTCTCCCCCCAAGCTTTTCGCAGCTTACCACGACCTTCTTCGCCTTAAAGCTCCTAGGCATCCACCATAGACTCTTATTACTTTGACCATATTTTTATCTTCCATCTCTATTTTGCCAATTTGTTTATACAACATAAAATAATATATATCTTTGTTTAATCCATGTCAATATATATA--TTATTTTTTATATTATTTGAATGTTTTATTCAAATAATATAA--ACATT--------TAAAAAATAAATTCAAGG	IGS.02	TGTAATAATTCAGGGAAAGGTGGGGATTCTGCATCTACTAATCCTGCTGACGAGTCTGCGAAAGGGCCTAATCTTACAGAAATAAGCAAAAAAATTACAGATTCTAATGCATTTGTACTGGCTGTTAAAGAAGTTGAGACTTTGGTTTCATCTATAGATGAACTTGCT---AAAGCTATTGGTAAAAAAATAGATAACAATAATGGTTTAAGTGCTAATGC---GAATTTAAACACCTCATTGTTAGCAGGAGCCTATGCAATATCAACTCTAATAACACAAAAATTAAGTGTATTG------AATTCAGAAGGATTAAAGGAAAAAATTGAAAAGGCTAAGAACGCTTCTGCAGCATTTACTAATAAATTAAAAAATAGTCATGCAGAGCTTGGAGTG…	ospC.02	Apodemus sylvaticus	Deelerwoud	BM02
1s1|AS|DW	ATCATCAGTTAAAGACATTACAAATGAAATAGATAAAGCTATACAAGCAGCTAAAGACGCTGGTGTAAAGACAGACGCGTTCACAGAAACACAAACAGGTGGCAAGGTGGCAGGCCCTAAAATAAGAGCAGCAAAAATTCWCGTCGCTGACTTAACAATCAAATTCCTAGAAGCAACAGAAGAGGAAACTATTACATTTAAAGAAAATGGAGCGGGGGAAGATGAATTCTCAGGAATATACGATTTAATACTCAACGCCGCAAAAGCAGTAGAAAAAATTGGGATGAAAGATATGACAAAAACGGTCGAAGAGGCCG	dbpA.01	AGATAATAGRTAGSTAGCATCTTGCTAGCTGGATTACTCCATTCGGTAATCTTGGGATCAATAAATGTTTGCTTCTCCCCCCAAGCTTTTCGCAGCTTACCACGACCTTCTTCGCCTTAAAGCTCCTAGGCATCCACCATAGACTCTTATTACTTTGACCATATTTTTATCTTCCATCTCTATTTTGCCAATTTGTTTATACAACATAAAATAATATATATCTTTGTTTAATCCATGTCAATATATATA--TTATTTTTTATATTATTTGAATGTTTTATTCAAATAATATAA--ACATT--------TAAAAAATAAATTCAAGG	IGS.02	TGTAATAATTCAGGGAAAGGTGGGGATTCTGCATCTACTAATCCTGCTGACGAGTCTGCGAAAGGGCCTAATCTTACAGAAATAAGCAAAAAAATTACAGATTCTAATGCATTTGTACTGGCTGTTAAAGAAGTTGAGACTTTGGTTTCATCTATAGATGAACTTGCT---AAAGCTATTGGTAAAAAAATAGATAACAATAATGGTTTAAGTGCTAATGC---GAATTTAAACACCTCATTGTTAGCAGGAGCCTATGCAATATCAACTCTAATAACACAAAAATTAAGTGTATTG------AATTCAGAAGGATTAAAGGAAAAAATTGAAAAGGCTAAGAACGCTTCTGCAGCATTTACTAATAAATTAAAAAATAGTCATGCAGAGCTTGGAGTG…	ospC.02	Apodemus sylvaticus	Deelerwoud	BM02
1t1|AS|DW	ATCATCAGTTAAAGACATTACAAATGAAATAGATAAAGCTATACAAGCAGCTAAAGACGCTGGTGTAAAKACAGACGCGTTCACAGAAACACAAACAGGTGGCAAGGTGGCRGGCYCTAAAATAAGAGMAGCAAAAAWTCWCRTCGCTGAMTTAACAATCAAATTYCTARAAGCAACAGAAGAGGAAACTATTACATTTAAAGAAAATGGAGCGGGGGAAGAWGAATTCTCAGGAATATACGATTTAATACTCAACGCCGCAAAAGCAGTAGAAAAAATTGGGATGAAAGRTATGAMAMAAACGGTCGAAGAKGCCG	unassigned	AGATAATAGATAGSTAGCATYTTGCTAGSTGGATTACTCCATTCGGTAATCTTGGGATCAATAAATGTTTGCTTCTCCCCCCAAGCTTTTCGCAGCTTACCACGACCTTCTTCGCCTTAAAGCTCCTAGGCATCCACCATAGACTCTTATTACTTTGACCATATTTTTATCTTCCATCTCTATTTTGCCAATTTGTTTATACAACATAAAATAATATATATCTTTGTTTAATCCATGTCAATATATATA--TTATTTTTTATATTATTTGAATGTTTTATTCAAATAATATAA--ACATT--------TAAAAAATAAATTCAAGG	IGS.02	TGTAATAATTCAGGGAAAGGTGGGGATTCTGCATCTACTAATCCTGCTGACGAGTCTGCGAAAGGGCCTAATCTTACAGAAATAAGCAAAAAAATTACAGATTCTAATGCATTTGTACTGGCTGTTAAAGAAGTTGAGACTTTGGTTTCATCTATAGATGAACTTGCT---AAAGCTATTGGTAAAAAAATAGATAACAATAATGGTTTAAGTGCTAATGC---GAATTTAAACACCTCATTGTTAGCAGGAGCCTATGCAATATCAACTCTAATAACACAAAAATTAAGTGTATTG------AATTCAGAAGGATTAAAGGAAAAAATTGAAAAGGCTAAGAACGCTTCTGCAGCATTTACTAATAAATTAAAAAATAGTCATGCAGAGCTTGGAGTG…	ospC.02	Apodemus sylvaticus	Deelerwoud	BM02
8q1|MA|KDZ	ATCATCAGTTAAAGACATTACAAATGAAATAGATAAAGCTATACAAGCAGCTAAAGACGCTGGTGTAAAGACAGACGCGTTCACAGAAACACAAACAGGTGGCAAGGTGGCAGGCCCTAAAATAAGAGCAGCAAAAATTCACGTCGCTGACTTAACAATCAAATTCCTAGAAGCAACAGAAGAGGAAACTATTACATTTAAAGAAAATGGAGCGGGGGAAGATGAATTCTCAGGAATATACGATTTAATACTCAACGCCGCAAAAGCAGTAGAAAAAATTGGGATGAAAGATATGACAAAAACGGTCGAAGAGGCCG	dbpA.01	AGATAATAGATAGCTAGCATCTTGCTAGCTGGATTACTCCATTCGGTAATCTTGGGATCAATAAATGTTTGCTTCTCCCCCCAAGCTTTTCGCAGCTTACCACGACCTTCTTCGCCTTAAAGCTCCTAGGCATCCACCATAGACTCTTATTACTTTGACCATATTTTTATCTTCCATCTCTATTTTGCCAATTTGTTTATACAACATAAAATAATATATATCTTTGTTTAATCCATGTCAATATATATA--TTATTTTTTATATTATTTGAATGTTTTATTCAAATAATATAA--ACATT--------TAAAAAATAAATTCAAGG	IGS.02	TGTAATAATTCAGGGAAAGGTGGGGATTCTGCATCTACTAATCCTGCTGACGAGTCTGCGAAAGGGCCTAATCTTACAGAAATAAGCAAAAAAATTACAGATTCTAATGCATTTGTACTGGCTGTTAAAGAAGTTGAGACTTTGGTTTCATCTATAGATGAACTTGCT---AAAGCTATTGGTAAAAAAATAGATAACAATAATGGTTTAAGTGCTAATGC---GAATTTAAACACCTCATTGTTAGCAGGAGCCTATGCAATATCAACTCTAATAACACAAAAATTAAGTGTATTG------AATTCAGAAGGATTAAAGGAAAAAATTGAAAAGGCTAAGAACGCTTCTGCAGCATTTACTAATAAATTAAAAAATAGTCATGCAGAGCTTGGAGTG…	ospC.02	Microtus agrestis	Kroondomein_exclosure	AM04
7c2|MG|DW	ATCATCAGTTAAAGACATTACAAATGAAATAGATAAAGCTATACAAGCAGCTAAAGACGCTGGTGTAAAGACAGACGCGTTCACAGAAACACAAACAGGTGGCAAGGTGGCAGGCCCTAAAATAAGAGCAGCAAAAATTCACGTCGCTGACTTAACAATCAAATTCCTAGAAGCAACAGAAGAGGAAACTATTACATTTAAAGAAAATGGAGCGGGGGAAGATGAATTCTCAGGAATATACGATTTAATACTCAACGCCGCAAAAGCAGTAGAAAAAATTGGGATGAAAGATATGACAAAAACGGTCGAAGAGGCCG	dbpA.01	AGATAATAGATAGCTAGCATCTTGCTAGCTGGATTACTCCATTCGGTAATCTTGGGATCAATAAATGTTTGCTTCTCCCCCCAAGCTTTTCGCAGCTTACCACGACCTTCTTCGCCTTAAAGCTCCTAGGCATCCACCATAGACTCTTATTACTTTGACCATATTTTTATCTTCCATCTCTATTTTGCCAATTTGTTTATACAACATAAAATAATATATATCTTTGTTTAATCCATGTCAATATATATA--TTATTTTTTATATTATTTGAATGTTTTATTCAAATAATATAA--ACATT--------TAAAAAATAAATTCAAGG	IGS.02	TGTAATAATTCAGGGAAAGGTGGGGATTCTGCATCTACTAATCCTGCTGACGAGTCTGCGAAAGGGCCTAATCTTACAGAAATAAGCAAAAAAATTACAGATTCTAATGCATTTGTACTGGCTGTTAAAGAAGTTGAGACTTTGGTTTCATCTATAGATGAACTTGCT---AAAGCTATTGGTAAAAAAATAGATAACAATAATGGTTTAAGTGCTAATGC---GAATTTAAACACCTCATTGTTAGCAGGAGCCTATGCAATATCAACTCTAATAACACAAAAATTAAGTGTATTG------AATTCAGAAGGATTAAAGGAAAAAATTGAAAAGGCTAAGAACGCTTCTGCAGCATTTACTAATAAATTAAAAAATAGTCATGCAGAGCTTGGAGTG…	ospC.02	Myodes glareolus	Deelerwoud	RW16
9a2|MG|DW	ATCATCAGTTAAAGACATTACAAATGAAATAGATAAAGCTATACAAGCAGCTAAAGACGCTGGTGTAAAGACAGACGCGTTCACAGAAACACAAACAGGTGGCAAGGTGGCAGGCYCTMAAATAAGAGCAGCAAAAATTCRCGTCGCTGACTTAACAATCAAATTCCTAGAAGCAACAGAAGAGGAAACTATTACATTTAAAGAAAATGGAGCGGGGGAAGATGAATTCTCAGGAATATACGATTTAATACTCAACGCCGCAAAAGCAGTAGAAAAAATTGGGATGAAAGATATGACAMAARCGGTCGAAGAGGCCG	dbpA.01	AGATAATAGATARSTAGCATCTTGCTAGCTGGATTACTCCATTCGGTAATCTTGGGATCAATAAATGTTTGCTTCTCCCCCCAAGCTTTTCGCAGCTTACCACGACCTTCTTCGCCTTAAAGCTCCTAGGCATCCACCATAGACTCTTATTACTTTGACCATATTTTTATCTTCCATCTCTATTTTGCCAATTTGTTTATACAACATAAAATAATATATATCTTTGTTTAATCCATGTCAATATATATA--TTATTTTTTATATTATTTGAATGTTTTATTCAAATAATATAA--ACATT--------TAAAAAATAAATTCAARG	IGS.02	TGTAATAATTCAGGGAAAGGWGGGGATTCTGCATCTACTAATCCTGCTGACGAGTCTGCGAAAGGGCCTAATCTTACAGAAATAAGCAAAAAAATTACAGATTCTAATGCATTTGTACTGGCTGTTAAAGAAGTTGAGACTTTGGTTTCATCTATAGATGAACTTGCT---AAAGCTATTGGTAAAAAAATAGATAACAATAATGGTTTAAGTGCTAATGC---GAATTTAAACACCTCATTGTTAGCAGGAGCCTATGCAATATCAACTCTAATAACACAAAAATTAAGTGTATTG------AATTCAGAAGGATTAAAGGAAAAAATTGAAAAGGCTAAGAACGCTTCTGCAGCATTTACTAATAAATTAAAAAATAKTCATGCAGAGCTTGGAGTG…	ospC.02	Myodes glareolus	Deelerwoud	RW08
8z1|MG|KDM	ATCATCAGTTAAAGACATTACAAATGAAATAGATAAAGCTATACAAGCAGCTAAAGACGCTGGTGTAAAGACAGACGCGTTCACAGAAACACAAACAGGTGGCAAGGTGGCAGGCCCTAAAATAAGAGCAGCAAAAATTCACGTCGCTGACTTAACAATCAAATTCCTAGAAGCAACAGAAGAGGAAACTATTACATTTAAAGAAAATGGAGCGGGGGAAGATGAATTCTCAGGAATATACGATTTAATACTCAACGCCGCAAAAGCAGTAGAAAAAATTGGGATGAAAGATATGACAAAAACGGTCGAAGAGGCCG	dbpA.01	AGATAATAGATAGCTAGCATCTTGCTAGCTGGATTACTCCATTCGGTAATCTTGGGATCAATAAATGTTTGCTTCTCCCCCCAAGCTTTTCGCAGCTTACCACGACCTTCTTCGCCTTAAAGCTCCTAGGCATCCACCATAGACTCTTATTACTTTGACCATATTTTTATCTTCCATCTCTATTTTGCCAATTTGTTTATACAACATAAAATAATATATATCTTTGTTTAATCCATGTCAATATATATA--TTATTTTTTATATTATTTGAATGTTTTATTCAAATAATATAA--ACATT--------TAAAAAATAAATTCAAGG	IGS.02	TGTAATAATTCAGGGAAAGGTGGGGATTCTGCATCTACTAATCCTGCTGACGAGTCTGCGAAAGGGCCTAATCTTACAGAAATAAGCAAAAAAATTACAGATTCTAATGCATTTGTACTGGCTGTTAAAGAAGTTGAGACTTTGGTTTCATCTATAGATGAACTTGCT---AAAGCTATTGGTAAAAAAATAGATAACAATAATGGTTTAAGTGCTAATGC---GAATTTAAACACCTCATTGTTAGCAGGAGCCTATGCAATATCAACTCTAATAACACAAAAATTAAGTGTATTG------AATTCAGAAGGATTAAAGGAAAAAATTGAAAAGGCTAAGAACGCTTCTGCAGCATTTACTAATAAATTAAAAAATAGTCATGCAGAGCTTGGAGTG…	ospC.02	Myodes glareolus	Kroondomein	RW04
1a2|MG|KDM	ATCATCAGTTAAAGACATTACAAATGAAATAGATAAAGCTATACAAGCAGCTAAAGACGCTGGTGTAAAGACAGACGCGTTCACAGAAACACAAACAGGTGGCAAGGTGGCAGGCCCTAAAATAAGAGCAGCAAAAATTCACGTCGCTGACTTAACAATCAAATTCCTAGAAGCAACAGAAGAGGAAACTATTACATTTAAAGAAAATGGAGCGGGGGAAGATGAATTCTCAGGAATATACGATTTAATACTCAACGCCGCAAAAGCAGTAGAAAAAATTGGGATGAAAGATATGACAAAAACGGTCGAAGAGGCCG	dbpA.01	AGATAATAGATAGCTAGCATCTTGCTAGCTGGATTACTCCATTCGGTAATCTTGGGATCAATAAATGTTTGCTTCTCCCCCCAAGCTTTTCGCAGCTTACCACGACCTTCTTCGCCTTAAAGCTCCTAGGCATCCACCATAGACTCTTATTACTTTGACCATATTTTTATCTTCCATCTCTATTTTGCCAATTTGTTTATACAACATAAAATAATATATATCTTTGTTTAATCCATGTCAATATATATA--TTATTTTTTATATTATTTGAATGTTTTATTCAAATAATATAA--ACATT--------TAAAAAATAAATTCAAGG	IGS.02	TGTAATAATTCAGGGAAAGGTGGGGATTCTGCATCTACTAATCCTGCTGACGAGTCTGCGAAAGGGCCTAATCTTACAGAAATAAGCAAAAAAATTACAGATTCTAATGCATTTGTACTGGCTGTTAAAGAAGTTGAGACTTTGGTTTCATCTATAGATGAACTTGCT---AAAGCTATTGGTAAAAAAATAGATAACAATAATGGTTTAAGTGCTAATGC---GAATTTAAACACCTCATTGTTAGCAGGAGCCTATGCAATATCAACTCTAATAACACAAAAATTAAGTGTATTG------AATTCAGAAGGATTAAAGGAAAAAATTGAAAAGGCTAAGAACGCTTCTGCAGCATTTACTAATAAATTAAAAAATAGTCATGCAGAGCTTGGAGTG…	ospC.02	Myodes glareolus	Kroondomein	RW04
2a2|MG|KDM	ATCATCAGTTAAAGACATTACAAATGAAATAGATAAAGCTATACAAGCAGCTAAAGACGCTGGTGTAAAGACAGACGCGTTCACAGAAACACAAACAGGTGGCAAGGTGGCAGGCCCTAAAATAAGAGCAGCAAAAATTCACGTCGCTGACTTAACAATCAAATTCCTAGAAGCAACAGAAGAGGAAACTATTACATTTAAAGAAAATGGAGCGGGGGAAGATGAATTCTCAGGAATATACGATTTAATACTCAACGCCGCAAAAGCAGTAGAAAAAATTGGGATGAAAGATATGACAAAAACGGTCGAAGAGGCCG	dbpA.01	AGATAATAGATAGCTAGCATCTTGCTAGCTGGATTACTCCATTCGGTAATCTTGGGATCAATAAATGTTTGCTTCTCCCCCCAAGCTTTTCGCAGCTTACCACGACCTTCTTCGCCTTAAAGCTCCTAGGCATCCACCATAGACTCTTATTACTTTGACCATATTTTTATCTTCCATCTCTATTTTGCCAATTTGTTTATACAACATAAAATAATATATATCTTTGTTTAATCCATGTCAATATATATA--TTATTTTTTATATTATTTGAATGTTTTATTCAAATAATATAA--ACATT--------TAAAAAATAAATTCAAGG	IGS.02	TGTAATAATTCAGGGAAAGGTGGGGATTCTGCATCTACTAATCCTGCTGACGAGTCTGCGAAAGGGCCTAATCTTACAGAAATAAGCAAAAAAATTACAGATTCTAATGCATTTGTACTGGCTGTTAAAGAAGTTGAGACTTTGGTTTCATCTATAGATGAACTTGCT---AAAGCTATTGGTAAAAAAATAGATAACAATAATGGTTTAAGTGCTAATGC---GAATTTAAACACCTCATTGTTAGCAGGAGCCTATGCAATATCAACTCTAATAACACAAAAATTAAGTGTATTG------AATTCAGAAGGATTAAAGGAAAAAATTGAAAAGGCTAAGAACGCTTCTGCAGCATTTACTAATAAATTAAAAAATAGTCATGCAGAGCTTGGAGTG…	ospC.02	Myodes glareolus	Kroondomein	RW04
7b2|MG|KDM	ATCATCAGTTAAAGACATTACAAATGAAATAGATAAAGCTATACAAGCAGCTAAAGACGCTGGTGTAAAGACAGACGCGTTCACAGAAACACAAACAGGTGGCAAGGTGGCAGGCCCTAAAATAAGAGCAGCAAAAATTCACGTCGCTGACTTAACAATCAAATTCCTAGAAGCAACAGAAGAGGAAACTATTACATTTAAAGAAAATGGAGCGGGGGAAGATGAATTCTCAGGAATATACGATTTAATACTCAACGCCGCAAAAGCAGTAGAAAAAATTGGGATGAAAGATATGACAAAAACGGTCGAAGAGGCCG	dbpA.01	AGATAATAGATAGCTAGCATCTTGCTAGCTGGATTACTCCATTCGGTAATCTTGGGATCAATAAATGTTTGCTTCTCCCCCCAAGCTTTTCGCAGCTTACCACGACCTTCTTCGCCTTAAAGCTCCTAGGCATCCACCATAGACTCTTATTACTTTGACCATATTTTTATCTTCCATCTCTATTTTGCCAATTTGTTTATACAACATAAAATAATATATATCTTTGTTTAATCCATGTCAATATATATA--TTATTTTTTATATTATTTGAATGTTTTATTCAAATAATATAA--ACATT--------TAAAAAATAAATTCAAGG	IGS.02	TGTAATAATTCAGGGAAAGGTGGGGATTCTGCATCTACTAATCCTGCTGACGAGTCTGCGAAAGGGCCTAATCTTACAGAAATAAGCAAAAAAATTACAGATTCTAATGCATTTGTACTGGCTGTTAAAGAAGTTGAGACTTTGGTTTCATCTATAGATGAACTTGCT---AAAGCTATTGGTAAAAAAATAGATAACAATAATGGTTTAAGTGCTAATGC---GAATTTAAACACCTCATTGTTAGCAGGAGCCTATGCAATATCAACTCTAATAACACAAAAATTAAGTGTATTG------AATTCAGAAGGATTAAAGGAAAAAATTGAAAAGGCTAAGAACGCTTCTGCAGCATTTACTAATAAATTAAAAAATAGTCATGCAGAGCTTGGAGTG…	ospC.02	Myodes glareolus	Kroondomein	RW13
8b2|MG|KDM	ATCATCAGTTAAAGACATTACAAATGAAATAGATAAAGCTATACAAGCAGCTAAAGACGCTGGTGTAAAGACAGACGCGTTCACAGAAACACAAACAGGTGGCAAGGTGGCAGGCCCTAAAATAAGAGCAGCAAAAATTCACGTCGCTGACTTAACAATCAAATTCCTAGAAGCAACAGAAGAGGAAACTATTACATTTAAAGAAAATGGAGCGGGGGAAGATGAATTCTCAGGAATATACGATTTAATACTCAACGCCGCAAAAGCAGTAGAAAAAATTGGGATGAAAGATATGACAAAAACGGTCGAAGAGGCCG	dbpA.01	AGATAATAGATAGCTAGCATCTTGCTAGCTGGATTACTCCATTCGGTAATCTTGGGATCAATAAATGTTTGCTTCTCCCCCCAAGCTTTTCGCAGCTTACCACGACCTTCTTCGCCTTAAAGCTCCTAGGCATCCACCATAGACTCTTATTACTTTGACCATATTTTTATCTTCCATCTCTATTTTGCCAATTTGTTTATACAACATAAAATAATATATATCTTTGTTTAATCCATGTCAATATATATA--TTATTTTTTATATTATTTGAATGTTTTATTCAAATAATATAA--ACATT--------TAAAAAATAAATTCAAGG	IGS.02	TGTAATAATTCAGGGAAAGGTGGGGATTCTGCATCTACTAATCCTGCTGACGAGTCTGCGAAAGGGCCTAATCTTACAGAAATAAGCAAAAAAATTACAGATTCTAATGCATTTGTACTGGCTGTTAAAGAAGTTGAGACTTTGGTTTCATCTATAGATGAACTTGCT---AAAGCTATTGGTAAAAAAATAGATAACAATAATGGTTTAAGTGCTAATGC---GAATTTAAACACCTCATTGTTAGCAGGAGCCTATGCAATATCAACTCTAATAACACAAAAATTAAGTGTATTG------AATTCAGAAGGATTAAAGGAAAAAATTGAAAAGGCTAAGAACGCTTCTGCAGCATTTACTAATAAATTAAAAAATAGTCATGCAGAGCTTGGAGTG…	ospC.02	Myodes glareolus	Kroondomein	RW09
9m1|MG|NG	ATCATCAGTTAAAGACATTACAAATGAAATAGATAAAGCTATACAAGCAGCTAAAGACGCTGGTGTAAAGACAGACGCGTTCACAGAAACACAAACAGGTGGCAAGGTGGCAGGCCCTAAAATAAGAGCAGCAAAAATTCACGTCGCTGACTTAACAATCAAATTCCTAGAAGCAACAGAAGAGGAAACTATTACATTTAAAGAAAATGGAGCGGGGGAAGATGAATTCTCAGGAATATACGATTTAATACTCAACGCCGCAAAAGCAGTAGAAAAAATTGGGATGAAAGATATGACAAAAACGGTCGAAGAGGCCG	dbpA.01	AGATAATAGATAGCTAGCATCTTGCTAGCTGGATTACTCCATTCGGTAATCTTGGGATCAATAAATGTTTGCTTCTCCCCCCAAGCTTTTCGCAGCTTACCACGACCTTCTTCGCCTTAAAGCTCCTAGGCATCCACCATAGACTCTTATTACTTTGACCATATTTTTATCTTCCATCTCTATTTTGCCAATTTGTTTATACAACATAAAATAATATATATCTTTGTTTAATCCATGTCAATATATATA--TTATTTTTTATATTATTTGAATGTTTTATTCAAATAATATAA--ACATT--------TAAAAAATAAATTCAAGG	IGS.02	TGTAATAATTCAGGGAAAGGTGGGGATTCTGCATCTACTAATCCTGCTGACGAGTCTGCGAAAGGGCCTAATCTTACAGAAATAAGCAAAAAAATTACAGATTCTAATGCATTTGTACTGGCTGTTAAAGAAGTTGAGACTTTGGTTTCATCTATAGATGAACTTGCT---AAAGCTATTGGTAAAAAAATAGATAACAATAATGGTTTAAGTGCTAATGC---GAATTTAAACACCTCATTGTTAGCAGGAGCCTATGCAATATCAACTCTAATAACACAAAAATTAAGTGTATTG------AATTCAGAAGGATTAAAGGAAAAAATTGAAAAGGCTAAGAACGCTTCTGCAGCATTTACTAATAAATTAAAAAATAGTCATGCAGAGCTTGGAGTG…	ospC.02	Myodes glareolus	Noord Ginkel	189
2n1|MG|NG	ATCATCAGTTAAAGACATTACAAATGAAATAGATAAAGCTATACAAGCAGCTAAAGACGCTGGTGTAAAGACAGACGCGTTCACAGAAACACAAACAGGTGGCAAGGTGGCAGGCCCTAAAATAAGAGCAGCAAAAATTCACGTCGCTGACTTAACAATCAAATTCCTAGAAGCAACAGAAGAGGAAACTATTACATTTAAAGAAAATGGAGCGGGGGAAGATGAATTCTCAGGAATATACGATTTAATACTCAACGCCGCAAAAGCAGTAGAAAAAATTGGGATGAAAGATATGACAAAAACGGTCGAAGAGGCCG	dbpA.01	AGATAATAGATAGCTAGCATCTTGCTAGCTGGATTACTCCATTCGGTAATCTTGGGATCAATAAATGTTTGCTTCTCCCCCCAAGCTTTTCGCAGCTTACCACGACCTTCTTCGCCTTAAAGCTCCTAGGCATCCACCATAGACTCTTATTACTTTGACCATATTTTTATCTTCCATCTCTATTTTGCCAATTTGTTTATACAACATAAAATAATATATATCTTTGTTTAATCCATGTCAATATATATA--TTATTTTTTATATTATTTGAATGTTTTATTCAAATAATATAA--ACATT--------TAAAAAATAAATTCAAGG	IGS.02	TGTAATAATTCAGGGAAAGGTGGGGATTCTGCATCTACTAATCCTGCTGACGAGTCTGCGAAAGGGCCTAATCTTACAGAAATAAGCAAAAAAATTACAGATTCTAATGCATTTGTACTGGCTGTTAAAGAAGTTGAGACTTTGGTTTCATCTATAGATGAACTTGCT---AAAGCTATTGGTAAAAAAATAGATAACAATAATGGTTTAAGTGCTAATGC---GAATTTAAACACCTCATTGTTAGCAGGAGCCTATGCAATATCAACTCTAATAACACAAAAATTAAGTGTATTG------AATTCAGAAGGATTAAAGGAAAAAATTGAAAAGGCTAAGAACGCTTCTGCAGCATTTACTAATAAATTAAAAAATAGTCATGCAGAGCTTGGAGTG…	ospC.02	Myodes glareolus	Noord Ginkel	189
1o1|MG|NG	ATCATCAGTTAAAGACATTACAAATGAAATAGATAAAGCTATACAAGCAGCTAAAGACGCTGGTGTAAAGACAGACGCGTTCACAGAAACACAAACAGGTGGCAAGGTGGCAGGCCCTAAAATAAGAGCAGCAAAAATTCACGTCGCTGACTTAACAATCAAATTCCTAGAAGCAACAGAAGAGGAAACTATTACATTTAAAGAAAATGGAGCGGGGGAAGATGAATTCTCAGGAATATACGATTTAATACTCAACGCCGCAAAAGCAGTAGAAAAAATTGGGATGAAAGATATGACAAAAACGGTCGAAGAGGCCG	dbpA.01	AGATAATAGATAGCTAGCATCTTGCTAGCTGGATTACTCCATTCGGTAATCTTGGGATCAATAAATGTTTGCTTCTCCCCCCAAGCTTTTCGCAGCTTACCACGACCTTCTTCGCCTTAAAGCTCCTAGGCATCCACCATAGACTCTTATTACTTTGACCATATTTTTATCTTCCATCTCTATTTTGCCAATTTGTTTATACAACATAAAATAATATATATCTTTGTTTAATCCATGTCAATATATATA--TTATTTTTTATATTATTTGAATGTTTTATTCAAATAATATAA--ACATT--------TAAAAAATAAATTCAAGG	IGS.02	TGTAATAATTCAGGGAAAGGTGGGGATTCTGCATCTACTAATCCTGCTGACGAGTCTGCGAAAGGGCCTAATCTTACAGAAATAAGCAAAAAAATTACAGATTCTAATGCATTTGTACTGGCTGTTAAAGAAGTTGAGACTTTGGTTTCATCTATAGATGAACTTGCT---AAAGCTATTGGTAAAAAAATAGATAACAATAATGGTTTAAGTGCTAATGC---GAATTTAAACACCTCATTGTTAGCAGGAGCCTATGCAATATCAACTCTAATAACACAAAAATTAAGTGTATTG------AATTCAGAAGGATTAAAGGAAAAAATTGAAAAGGCTAAGAACGCTTCTGCAGCATTTACTAATAAATTAAAAAATAGTCATGCAGAGCTTGGAGTG…	ospC.02	Myodes glareolus	Noord Ginkel	189
4o1|MG|NG	ATCATCAGTTAAAGACATTACAAATGAAATAGATAAAGCTATACAAGCAGCTAAAGACGCTGGTGTAAAGACAGACGCGTTCACAGAAACACAAACAGGTGGCAAGGTGGCAGGCCCTAAAATAAGAGCAGCAAAAATTCACGTCGCTGACTTAACAATCAAATTCCTAGAAGCAACAGAAGAGGAAACTATTACATTTAAAGAAAATGGAGCGGGGGAAGATGAATTCTCAGGAATATACGATTTAATACTCAACGCCGCAAAAGCAGTAGAAAAAATTGGGATGAAAGATATGACAAAAACGGTCGAAGAGGCCG	dbpA.01	AGATAATAGATAGCTAGCATCTTGCTAGCTGGATTACTCCATTCGGTAATCTTGGGATCAATAAATGTTTGCTTCTCCCCCCAAGCTTTTCGCAGCTTACCACGACCTTCTTCGCCTTAAAGCTCCTAGGCATCCACCATAGACTCTTATTACTTTGACCATATTTTTATCTTCCATCTCTATTTTGCCAATTTGTTTATACAACATAAAATAATATATATCTTTGTTTAATCCATGTCAATATATATA--TTATTTTTTATATTATTTGAATGTTTTATTCAAATAATATAA--ACATT--------TAAAAAATAAATTCAAGG	IGS.02	TGTAATAATTCAGGGAAAGGTGGGGATTCTGCATCTACTAATCCTGCTGACGAGTCTGCGAAAGGGCCTAATCTTACAGAAATAAGCAAAAAAATTACAGATTCTAATGCATTTGTACTGGCTGTTAAAGAAGTTGAGACTTTGGTTTCATCTATAGATGAACTTGCT---AAAGCTATTGGTAAAAAAATAGATAACAATAATGGTTTAAGTGCTAATGC---GAATTTAAACACCTCATTGTTAGCAGGAGCCTATGCAATATCAACTCTAATAACACAAAAATTAAGTGTATTG------AATTCAGAAGGATTAAAGGAAAAAATTGAAAAGGCTAAGAACGCTTCTGCAGCATTTACTAATAAATTAAAAAATAGTCATGCAGAGCTTGGAGTG…	ospC.02	Myodes glareolus	Noord Ginkel	189
5o1|MG|NG	ATCATCAGTTAAAGACATTACAAATGAAATAGATAAAGCTATACAAGCAGCTAAAGACGCTGGTGTAAAGACAGACGCGTTCACAGAAACACAAACAGGTGGCAAGGTGGCAGGCCCTAAAATAAGAGCAGCAAAAATTCACGTCGCTGACTTAACAATCAAATTCCTAGAAGCAACAGAAGAGGAAACTATTACATTTAAAGAAAATGGAGCGGGGGAAGATGAATTCTCAGGAATATACGATTTAATACTCAACGCCGCAAAAGCAGTAGAAAAAATTGGGATGAAAGATATGACAAAAACGGTCGAAGAGGCCG	dbpA.01	AGATAATAGATAGCTAGCATCTTGCTAGCTGGATTACTCCATTCGGTAATCTTGGGATCAATAAATGTTTGCTTCTCCCCCCAAGCTTTTCGCAGCTTACCACGACCTTCTTCGCCTTAAAGCTCCTAGGCATCCACCATAGACTCTTATTACTTTGACCATATTTTTATCTTCCATCTCTATTTTGCCAATTTGTTTATACAACATAAAATAATATATATCTTTGTTTAATCCATGTCAATATATATA--TTATTTTTTATATTATTTGAATGTTTTATTCAAATAATATAA--ACATT--------TAAAAAATAAATTCAAGG	IGS.02	TGTAATAATTCAGGGAAAGGTGGGGATTCTGCATCTACTAATCCTGCTGACGAGTCTGCGAAAGGGCCTAATCTTACAGAAATAAGCAAAAAAATTACAGATTCTAATGCATTTGTACTGGCTGTTAAAGAAGTTGAGACTTTGGTTTCATCTATAGATGAACTTGCT---AAAGCTATTGGTAAAAAAATAGATAACAATAATGGTTTAAGTGCTAATGC---GAATTTAAACACCTCATTGTTAGCAGGAGCCTATGCAATATCAACTCTAATAACACAAAAATTAAGTGTATTG------AATTCAGAAGGATTAAAGGAAAAAATTGAAAAGGCTAAGAACGCTTCTGCAGCATTTACTAATAAATTAAAAAATAGTCATGCAGAGCTTGGAGTG…	ospC.02	Myodes glareolus	Noord Ginkel	189
6e1|AS|PW	ATCATCAGTTAAAGACATTACAAATGAAATAGATAAAGCTATACAAGCAGCTAAAGACGCTGGTGTAAATACAGACGCGTTCACAAAAACACAAACAGGTGGCAAGGTGGCGGGCTCTCAAATAAGAGACGCAAAAAAGCTCATCGCTGAATTAACAATCGAATTTCTAAAAGCAACAGAAGAGGAAACTATTACATTTAAAGAAAATGGAGCGGGGGAAGAAGACTTCTCAGGAATATACGATTTAATACTCAACGCCGCAAAAGCAGTAGAAAAAATTGGGATGAAAGATATGAAACAAACGGTCGAAGATACCG	dbpA.02	AGATAATAGATAGCTAGCATCTTGCTAGCTGGATTACTCCATTCGGTAATCTTGGGATCAATAAATGTTTGCTTCT-CCCCCAAGCTTTTCGCAGCTTACCACGACCTTCTTCGCCTTAAAGCTCCTAGGCATTCACCATAGACTCTTATTACTTTGACCATATTTTTATCTTCCATCTCTATTTTGCCAATTTGTTTATACAACATAAAATAATATATATCTTTGTTTAATCCATGTCAATATATATA--TTATTTTTTATATTATTTGAATGTTTTATTCAAATAATATAA--ACATT--------TAAAAAATAAATTCAAGG	IGS.01	TGTAATAATTCAGGAAAAGGTGGGGATTCTACATCTACTAATCCTGCTGACGAGTCTGCTAAAGGGCCTAATCTTACAGAAATAAGTAAAAAAATTACAGATTCTAATGCATTTGTACTTGCTGTTAAAGAAGTTGAGACTTTGGTTGCATCTATAGATGAACTTGCTACTAAAGCTATTGGTAAAAAAATAAAAAATGATGGCACTTTAGATAACGAAGC---AAATCACAACGGATCATTGTTAGCAGGAGCCTATGCAATATCAACTCTAATAACACAAAAATTAAGTGTATTG------AATTCAGAAGAATTAAAGGCAGAAATTGTAAAGGCTAAGAAATGTTCCGAAGACTTTACTAAAAAACTAAAAGATAAGCACACAGAACTTGGTA--…	ospC.01	Apodemus sylvaticus	Planken Wambuis	163
1q1|AS|PW	ATCATCAGTTAAAGACATTACAAATGAAATAGATAAAGCTATACAAGCAGCTAAAGACGCTGGTGTAAATACAGACGCGTTCACAAAAACACAAACAGGTGGCAAGGTGGCGGGCTCTCAAATAAGAGACGCAAAAAAGCTCATCGCTGAATTAACAATCGAATTTCTAAAAGCAACAGAAGAGGAAACTATTACATTTAAAGAAAATGGAGCGGGGGAAGAAGACTTCTCAGGAATATACGATTTAATACTCAACGCCGCAAAAGCAGTAGAAAAAATTGGGATGAAAGATATGAAACAAACGGTCGAAGATACCG	dbpA.02	AGATAATAGATAGCTAGCATCTTGCTAGCTGGATTACTCCATTCGGTAATCTTGGGATCAATAAATGTTTGCTTCT-CCCCCAAGCTTTTCGCAGCTTACCACGACCTTCTTCGCCTTAAAGCTCCTAGGCATTCACCATAGACTCTTATTACTTTGACCATATTTTTATCTTCCATCTCTATTTTGCCAATTTGTTTATACAACATAAAATAATATATATCTTTGTTTAATCCATGTCAATATATATA--TTATTTTTTATATTATTTGAATGTTTTATTCAAATAATATAA--ACATT--------TAAAAAATAAATTCAAGG	IGS.01	TGTAATAATTCAGGAAAAGGTGGGGATTCTACATCTACTAATCCTGCTGACGAGTCTGCTAAAGGGCCTAATCTTACAGAAATAAGTAAAAAAATTACAGATTCTAATGCATTTGTACTTGCTGTTAAAGAAGTTGAGACTTTGGTTGCATCTATAGATGAACTTGCTACTAAAGCTATTGGTAAAAAAATAAAAAATGATGGCACTTTAGATAACGAAGC---AAATCACAACGGATCATTGTTAGCAGGAGCCTATGCAATATCAACTCTAATAACACAAAAATTAAGTGTATTG------AATTCAGAAGAATTAAAGGCAGAAATTGTAAAGGCTAAGAAATGTTCCGAAGACTTTACTAAAAAACTAAAAGATAAGCACACAGAACTTGGTA--…	ospC.01	Apodemus sylvaticus	Planken Wambuis	203
9c1|MG|NG	ATCATCAGTTAAAGACATTACAAATGAAATAGATAAAGCTATACAAGCAGCTAAAGACGCTGGTGTAAATACAGACGCGTTCACAAAAACACAAACAGGTGGCAAGGTGGCGGGCTCTCAAATAAGAGACGCAAAAAAGCTCATCGCTGAATTAACAATCGAATTTCTAAAAGCAACAGAAGAGGAAACTATTACATTTAAAGAAAATGGAGCGGGGGAAGAAGACTTCTCAGGAATATACGATTTAATACTCAACGCCGCAAAAGCAGTAGAAAAAATTGGGATGAAAGATATGAAACAAACGGTCGAAGATACCG	dbpA.02	AGATAATAGATAGCTAGCATCTTGCTAGCTGGATTACTCCATTCGGTAATCTTGGGATCAATAAATGTTTGCTTCT-CCCCCAAGCTTTTCGCAGCTTACCACGACCTTCTTCGCCTTAAAGCTCCTAGGCATTCACCATAGACTCTTATTACTTTGACCATATTTTTATCTTCCATCTCTATTTTGCCAATTTGTTTATACAACATAAAATAATATATATCTTTGTTTAATCCATGTCAATATATATA--TTATTTTTTATATTATTTGAATGTTTTATTCAAATAATATAA--ACATT--------TAAAAAATAAATTCAAGG	IGS.01	TGTAATAATTCAGGAAAAGGTGGGGATTCTACATCTACTAATCCTGCTGACGAGTCTGCTAAAGGGCCTAATCTTACAGAAATAAGTAAAAAAATTACAGATTCTAATGCATTTGTACTTGCTGTTAAAGAAGTTGAGACTTTGGTTGCATCTATAGATGAACTTGCTACTAAAGCTATTGGTAAAAAAATAAAAAATGATGGCACTTTAGATAACGAAGC---AAATCACAACGGATCATTGTTAGCAGGAGCCTATGCAATATCAACTCTAATAACACAAAAATTAAGTGTATTG------AATTCAGAAGAATTAAAGGCAGAAATTGTAAAGGCTAAGAAATGTTCCGAAGACTTTACTAAAAAACTAAAAGATAAGCACACAGAACTTGGTA--…	ospC.01	Myodes glareolus	Noord Ginkel	149
8d1|MG|NG	ATCATCAGTTAAAGACATTACAAATGAAATAGATAAAGCTATACAAGCAGCTAAAGACGCTGGTGTAAATACAGACGCGTTCACAAAAACACAAACAGGTGGCAAGGTGGCGGGCTCTCAAATAAGAGACGCAAAAAAGCTCATCGCTGAATTAACAATCGAATTTCTAAAAGCAACAGAAGAGGAAACTATTACATTTAAAGAAAATGGAGCGGGGGAAGAAGACTTCTCAGGAATATACGATTTAATACTCAACGCCGCAAAAGCAGTAGAAAAAATTGGGATGAAAGATATGAAACAAACGGTCGAAGATACCG	dbpA.02	AGATAATAGATAGCTAGCATCTTGCTAGCTGGATTACTCCATTCGGTAATCTTGGGATCAATAAATGTTTGCTTCT-CCCCCAAGCTTTTCGCAGCTTACCACGACCTTCTTCGCCTTAAAGCTCCTAGGCATTCACCATAGACTCTTATTACTTTGACCATATTTTTATCTTCCATCTCTATTTTGCCAATTTGTTTATACAACATAAAATAATATATATCTTTGTTTAATCCATGTCAATATATATA--TTATTTTTTATATTATTTGAATGTTTTATTCAAATAATATAA--ACATT--------TAAAAAATAAATTCAAGG	IGS.01	TGTAATAATTCAGGAAAAGGTGGGGATTCTACATCTACTAATCCTGCTGACGAGTCTGCTAAAGGGCCTAATCTTACAGAAATAAGTAAAAAAATTACAGATTCTAATGCATTTGTACTTGCTGTTAAAGAAGTTGAGACTTTGGTTGCATCTATAGATGAACTTGCTACTAAAGCTATTGGTAAAAAAATAAAAAATGATGGCACTTTAGATAACGAAGC---AAATCACAACGGATCATTGTTAGCAGGAGCCTATGCAATATCAACTCTAATAACACAAAAATTAAGTGTATTG------AATTCAGAAGAATTAAAGGCAGAAATTGTAAAGGCTAAGAAATGTTCCGAAGACTTTACTAAAAAACTAAAAGATAAGCACACAGAACTTGGTA--…	ospC.01	Myodes glareolus	Noord Ginkel	149
5i1|MG|NG	ATCATCAGTTAAAGACATTACAAATGAAATAGATAAAGCTATACAAGCAGCTAAAGACGCTGGTGTAAATACAGACGCGTTCACAAAAACACAAACAGGTGGCAAGGTGGCGGGCTCTCAAATAAGAGACGCAAAAAAGCTCATCGCTGAATTAACAATCGAATTTCTAAAAGCAACAGAAGAGGAAACTATTACATTTAAAGAAAATGGAGCGGGGGAAGAAGACTTCTCAGGAATATACGATTTAATACTCAACGCCGCAAAAGCAGTAGAAAAAATTGGGATGAAAGATATGAAACAAACGGTCGAAGATACCG	dbpA.02	AGATAATAGATAGCTAGCATCTTGCTAGCTGGATTACTCCATTCGGTAATCTTGGGATCAATAAATGTTTGCTTCT-CCCCCAAGCTTTTCGCAGCTTACCACGACCTTCTTCGCCTTAAAGCTCCTAGGCATTCACCATAGACTCTTATTACTTTGACCATATTTTTATCTTCCATCTCTATTTTGCCAATTTGTTTATACAACATAAAATAATATATATCTTTGTTTAATCCATGTCAATATATATA--TTATTTTTTATATTATTTGAATGTTTTATTCAAATAATATAA--ACATT--------TAAAAAATAAATTCAAGG	IGS.01	TGTAATAATTCAGGAAAAGGTGGGGATTCTACATCTACTAATCCTGCTGACGAGTCTGCTAAAGGGCCTAATCTTACAGAAATAAGTAAAAAAATTACAGATTCTAATGCATTTGTACTTGCTGTTAAAGAAGTTGAGACTTTGGTTGCATCTATAGATGAACTTGCTACTAAAGCTATTGGTAAAAAAATAAAAAATGATGGCACTTTAGATAACGAAGC---AAATCACAACGGATCATTGTTAGCAGGAGCCTATGCAATATCAACTCTAATAACACAAAAATTAAGTGTATTG------AATTCAGAAGAATTAAAGGCAGAAATTGTAAAGGCTAAGAAATGTTCCGAAGACTTTACTAAAAAACTAAAAGATAAGCACACAGAACTTGGTA--…	ospC.01	Myodes glareolus	Noord Ginkel	170
8i1|MG|NG	ATCATCAGTTAAAGACATTACAAATGAAATAGATAAAGCTATACAAGCAGCTAAAGACGCTGGTGTAAATACAGACGCGTTCACAAAAACACAAACAGGTGGCAAGGTGGCGGGCTCTCAAATAAGAGACGCAAAAAAGCTCATCGCTGAATTAACAATCGAATTTCTAAAAGCAACAGAAGAGGAAACTATTACATTTAAAGAAAATGGAGCGGGGGAAGAAGACTTCTCAGGAATATACGATTTAATACTCAACGCCGCAAAAGCAGTAGAAAAAATTGGGATGAAAGATATGAAACAAACGGTCGAAGATACCG	dbpA.02	AGATAATAGATAGCTAGCATCTTGCTAGCTGGATTACTCCATTCGGTAATCTTGGGATCAATAAATGTTTGCTTCT-CCCCCAAGCTTTTCGCAGCTTACCACGACCTTCTTCGCCTTAAAGCTCCTAGGCATTCACCATAGACTCTTATTACTTTGACCATATTTTTATCTTCCATCTCTATTTTGCCAATTTGTTTATACAACATAAAATAATATATATCTTTGTTTAATCCATGTCAATATATATA--TTATTTTTTATATTATTTGAATGTTTTATTCAAATAATATAA--ACATT--------TAAAAAATAAATTCAAGG	IGS.01	TGTAATAATTCAGGAAAAGGTGGGGATTCTACATCTACTAATCCTGCTGACGAGTCTGCTAAAGGGCCTAATCTTACAGAAATAAGTAAAAAAATTACAGATTCTAATGCATTTGTACTTGCTGTTAAAGAAGTTGAGACTTTGGTTGCATCTATAGATGAACTTGCTACTAAAGCTATTGGTAAAAAAATAAAAAATGATGGCACTTTAGATAACGAAGC---AAATCACAACGGATCATTGTTAGCAGGAGCCTATGCAATATCAACTCTAATAACACAAAAATTAAGTGTATTG------AATTCAGAAGAATTAAAGGCAGAAATTGTAAAGGCTAAGAAATGTTCCGAAGACTTTACTAAAAAACTAAAAGATAAGCACACAGAACTTGGTA--…	ospC.01	Myodes glareolus	Noord Ginkel	170
1k1|MG|NG	ATCATCAGTTAAAGACATTACAAATGAAATAGATAAAGCTATACAAGCAGCTAAAGACGCTGGTGTAAATACAGACGCGTTCACAAAAACACAAACAGGTGGCAAGGTGGCGGGCTCTCAAATAAGAGACGCAAAAAAGCTCATCGCTGAATTAACAATCGAATTTCTAAAAGCAACAGAAGAGGAAACTATTACATTTAAAGAAAATGGAGCGGGGGAAGAAGACTTCTCAGGAATATACGATTTAATACTCAACGCCGCAAAAGCAGTAGAAAAAATTGGGATGAAAGATATGAAACAAACGGTCGAAGATACCG	dbpA.02	AGATAATAGATAGCTAGCATCTTGCTAGCTGGATTACTCCATTCGGTAATCTTGGGATCAATAAATGTTTGCTTCT-CCCCCAAGCTTTTCGCAGCTTACCACGACCTTCTTCGCCTTAAAGCTCCTAGGCATTCACCATAGACTCTTATTACTTTGACCATATTTTTATCTTCCATCTCTATTTTGCCAATTTGTTTATACAACATAAAATAATATATATCTTTGTTTAATCCATGTCAATATATATA--TTATTTTTTATATTATTTGAATGTTTTATTCAAATAATATAA--ACATT--------TAAAAAATAAATTCAAGG	IGS.01	TGTAATAATTCAGGAAAAGGTGGGGATTCTACATCTACTAATCCTGCTGACGAGTCTGCTAAAGGGCCTAATCTTACAGAAATAAGTAAAAAAATTACAGATTCTAATGCATTTGTACTTGCTGTTAAAGAAGTTGAGACTTTGGTTGCATCTATAGATGAACTTGCTACTAAAGCTATTGGTAAAAAAATAAAAAATGATGGCACTTTAGATAACGAAGC---AAATCACAACGGATCATTGTTAGCAGGAGCCTATGCAATATCAACTCTAATAACACAAAAATTAAGTGTATTG------AATTCAGAAGAATTAAAGGCAGAAATTGTAAAGGCTAAGAAATGTTCCGAAGACTTTACTAAAAAACTAAAAGATAAGCACACAGAACTTGGTA--…	ospC.01	Myodes glareolus	Noord Ginkel	170
5l1|MG|NG	ATCATCAGTTAAAGACATTACAAATGAAATAGATAAAGCTATACAAGCAGCTAAAGACGCTGGTGTAAATACAGACGCGTTCACAAAAACACAAACAGGTGGCAAGGTGGCGGGCTCTCAAATAAGAGACGCAAAAAAGCTCATCGCTGAATTAACAATCGAATTTCTAAAAGCAACAGAAGAGGAAACTATTACATTTAAAGAAAATGGAGCGGGGGAAGAAGACTTCTCAGGAATATACGATTTAATACTCAACGCCGCAAAAGCAGTAGAAAAAATTGGGATGAAAGATATGAAACAAACGGTCGAAGATACCG	dbpA.02	AGATAATAGATAGCTAGCATCTTGCTAGCTGGATTACTCCATTCGGTAATCTTGGGATCAATAAATGTTTGCTTCT-CCCCCAAGCTTTTCGCAGCTTACCACGACCTTCTTCGCCTTAAAGCTCCTAGGCATTCACCATAGACTCTTATTACTTTGACCATATTTTTATCTTCCATCTCTATTTTGCCAATTTGTTTATACAACATAAAATAATATATATCTTTGTTTAATCCATGTCAATATATATA--TTATTTTTTATATTATTTGAATGTTTTATTCAAATAATATAA--ACATT--------TAAAAAATAAATTCAAGG	IGS.01	TGTAATAATTCAGGAAAAGGTGGGGATTCTACATCTACTAATCCTGCTGACGAGTCTGCTAAAGGGCCTAATCTTACAGAAATAAGTAAAAAAATTACAGATTCTAATGCATTTGTACTTGCTGTTAAAGAAGTTGAGACTTTGGTTGCATCTATAGATGAACTTGCTACTAAAGCTATTGGTAAAAAAATAAAAAATGATGGCACTTTAGATAACGAAGC---AAATCACAACGGATCATTGTTAGCAGGAGCCTATGCAATATCAACTCTAATAACACAAAAATTAAGTGTATTG------AATTCAGAAGAATTAAAGGCAGAAATTGTAAAGGCTAAGAAATGTTCCGAAGACTTTACTAAAAAACTAAAAGATAAGCACACAGAACTTGGTA--…	ospC.01	Myodes glareolus	Noord Ginkel	170
7d1|MG|NG	ATCATCAGTTAAAGACATTACAAATGAAATAGATAAAGCTATACAAGCAGCTAAAGACGCTGGTGTAAATACAGACGCGTTCACAAAAACACAAACAGGTGGCAAGGTGGCGGGCTCTCAAATAAGAGACGCAAAAAAGCTCATCGCTGAATTAACAATCGAATTTCTAAAAGCAACAGAAGAGGAAACTATTACATTTAAAGAAAATGGAGCGGGGGAAGAAGACTTCTCAGGAATATACGATTTAATACTCAACGCCGCAAAAGCAGTAGAAAAAATTGGGATGAAMGATATGAAACAAACGGTCGAAGATMCCG	dbpA.02	AGATAATAGATAGCTAGCATCTTGCTAGCTGGATTACTCCATTCGGTAATCTTGGGATCAATAAATGTTTGCTTCT-CCCCCAAGCTTTTCGCAGCTTACCACGACCTTCTTCGCCTTAAAGCTCCTAGGCATTCACCATAGACTCTTATTACTTTGACCATATTTTTATCTTCCATCTCTATTTTGCCAATTTGTTYATACAACATAAAATAATATATATCTTTGTTTAATCCATGTCAATATATATA--TTATTTTTTATATTATTTGAATGTTTTATTCAAATAATATAA--ACATT--------TAAAAAATAAATTCAAGG	IGS.01	TGTAATAATTCAGGAAAAGGTGGGGATTCTACATCTACTAATCCTGCTGACGAGTCTGCTAAAGGGCCTAATCTTACAGAAATAAGTAAAAAAATTACAGATTCTAATGCATTTGTACTTGCTGTTAAAGAAGTTGAGACTTTGGTTGCATCTATAGATGAACTTGCTACTAAAGCTATTGGTAAAAAAATAAAAAATGATGGCACTTTAGATAACGAAGC---AAATCACAACGGATCATTGTTAGCAGGAGCCTATGCAATATCAACTCTAATAACACAAAAATTAAGTGTATTG------AATTCAGAAGAATTAAAGGCAGAAATTGTAAAGGCTAAGAAATGTTCCGAAGACTTTACTAAAAAACTAAAAGATAAGCACACAGAACTTGGTA--…	ospC.01	Myodes glareolus	Noord Ginkel	149
6l1|MG|NG	ATCATCAGTTAAAGACATTACAAATGAAATAGATAAAGCTATACAAGCAGCTAAAGACGCTGGTGTAAATACAGACGCGTTCACAAAAACACAAACAGGTGGCAAGGTGGCGGGCTCTCAAATAAGAGACGCAAAAAAGCTCATCGCTGAATTAACAATCGAATTTCTAAAAGCAACAGAAGAGGAAACTATTACATTTAAAGAAAATGGAGCGGGGGAAGAAGACTTCTCAGGAATATACGATTTAATACTCAACGCCGCAAAAGCAGTAGAAAAAATTGGGATGAAWGATATGAAACAAACGGTCGAAGATACCG	dbpA.02	AGATAATAGATAGCTAGCATCTTGYTAGCTGGATTACTCCATTCGGTAATCTTGGGATCAATAAATGTTTGCTTCT-CCCCCAAGCTTTTCGCAGCTTACCACGACCTTCTTCGCCTTAAAGCTCCTAGGCATTCACCATAGACTCTTATTACTTTGACCATATTTTTATCTTCCATCTCTATTTTGCCAATTTGTTTATACAACATAAAATAATATATATCTTTGTTTAATCCATGTCAATATATATA--TTATTTTTTATATTATTTGAATGTTTTATTCAAATAATATAA--ACATT--------TAAAAAATAAATTCAAGG	IGS.01	TGTAATAATTCAGGAAAAGGTGGGGATTCTACATCTACTAATCCTGCTGACGAGTCTGCTAAAGGGCCTAATCTTACAGAAATAAGTAAAAAAATTACAGATTCTAATGCATTTGTACTTGCTGTTAAAGAAGTTGAGACTTTGGTTGCATCTATAGATGAACTTGCTACTAAAGCTATTGGTAAAAAAATAAAAAATGATGGCACTTTAGATAACGAAGC---AAATCACAACGGATCATTGTTAGCAGGAGCCTATGCAATATCAACTCTAATAACACAAAAATTAAGTGTATTG------AATTCAGAAGAATTAAAGGCAGAAATTGTAAAGGCTAAGAAATGTTCCGAAGACTTTACTAAAAAACTAAAAGATAAGCACACAGAACTTGGTA--…	ospC.01	Myodes glareolus	Noord Ginkel	170
3i1|MG|NG	ATCATCAGTTAAAGACATTACAAATGAAATAGATAAAGCTATACAAGCAGCTAAAGACGCTGGTGTAAATACAGACGCGTTCACARAAACACAAACAGGTGGCAAGGTGGCGGGCTCTCAAATAAGAGACGCAAAAAAGCTCATCGCTGAATTAACAATCGAATTTCTAAAAGCAACAGAAGAGGAAACTATTACATTTAAAGAAAATGGAGCGGGGGAAGAAGACTTCTCAGGAATATACGATTTAATACTCAACGCCGCAAAAGCAGTAGAAAAAATTGGGATGAAAGRTATGAAACAAACGGTCGAAGATACCG	dbpA.02	AGATAATAGATAGCTAGCATCTTGCTAGCTGGATTACTCCATTCGGTAATCTTGGGATCAATAAATGTTTGCTTCT-CCCCCAAGCTTTTCGCAGCTTACCACGACCTTCTTCGCCTTAAAGCTCCTAGGCATTCACCATAGACTCTTATTACTTTGACCATATTTTTATCTTCCATCTCTATTTTGCCAATTTGTTTATACAACATAAAATAATATATATCTTTGTTTAATCCATGTCAATATATATA--TTATTTTTTATATTATTTGAATGTTTTATTCAAATAATATAA--ACATT--------TAAAAAATAAATTYAAGG	IGS.04	TGTAATAATTCAGGAAAAGGTGGGGATTCTACATCTACTAATCCTGCTGACGAGTCTGCTAAAGGGCCTAATCTTACAGAAATAAGTAAAAAAATTACAGATTCTAATGCATTTGTACTTGCTGTTAAAGAAGTTGAGACTTTGGTTGCATCTATAGATGAACTTGCTACTAAAGCTATTGGTAAAAAAATAAAAAATGATGGCACTTTAGATAACGAAGC---AAATCACAACGGATCATTGTTAGCAGGAGCCTATGCAATATCAACTCTAATAACACAAAAATTAAGTGTATTG------AATTCAGAAGAATTAAAGGCAGAAATTGTAAAGGCTAAGAAATGTTCCGAAGACTTTACTAAAAAACTAAAAGATAAGCACACAGAACTTGGTA--…	ospC.01	Myodes glareolus	Noord Ginkel	170
5h1|MG|NG	ATCATCAGTTAAAGACATTACAAATGAAATAGATAAAGCTATACAAGCAGCTAAAGACGCTGGTGTAAATACAGACGCGTTCACARAAACACAAACAGGTGGCAAGGTGGCGGGCTCTCAAATAAGAGACGCAAAAAAGCTCATCGCTGAATTAACAATCGAATTTCTAAAAGCAACAGAAGAGGAAACTATTACATTTAAAGAAAATGGAGCGGGGGAAGAAGACTTCTCAGGAATATACGATTTAATACTCAACGCCGCAAAAGCAGTAGAAAAAATTGGGATGAAAGATATGAAACAAACGGTCGAAGATACCG	dbpA.02	AGATAATAGATAGCTAGCATCTTGCTAGCTGGATTACTCCATTCGGTAATCTTGGGATCAATAAATGTTTGCTTCT-CCCCCAAGCTTTTCGCAGCTTACCACGACCTTCTTCGCCTTAAAGCTCCTAGGCATYCACCATAGACTCTTATTACTTTGACCATATTTTTATCTTCCATCTCTATTTTGCCAATTTGTTTATACAACATAAAATAATATATATCTTTGTTTAATCCATGTCAATATATATA--TTATTTTTTATATTATTTGAATGTTTTATTCAAATAATATAA--ACATT--------TAAAAAATAAATTYAAGG	unassigned	TGTAATAATTCAGGAAAAGGTGGGGATTCTACATCTACTAATCCTGCTGACGAGTCTGCTAAAGGGCCTAATCTTACAGAAATAAGTAAAAAAATTACAGATTCTAATGCATTTGTACTTGCTGTTAAAGAAGTTGAGACTTTGGTTGCATCTATAGATGAACTTGCTACTAAAGCTATTGGTAAAAAAATAAAAAATGATGGCACTTTAGATAACGAAGC---AAATCACAACGGATCATTGTTAGCAGGAGCCTATGCAATATCAACTCTAATAACACAAAAATTAAGTGTATTG------AATTCAGAAGAATTAAAGGCAGAAATTGTAAAGGCTAAGAAATGTTCCGAAGACTTTACTAAAAAACTAAAAGATAAGCACACAGAACTTGGTA--…	ospC.01	Myodes glareolus	Noord Ginkel	170
4u1|AS|KDZ	ATCATCAGTTAAAGACATTACAAATGAAATAGATAAAGCTATACAAGCAGCTAAAGACGCTGGTGTAAATACAGACGCGTTCACAGAAACACAAACAGGTGGCAAGGTGGCAGGCCCTAAAATAAGAGCAGCAAAAATTCACGTCGCTGACTTAACAATCAAATTCCTAGAAGCAACAGAAGAGGAAACTATTACATTTAAAGAAAATGGAGCGGGGGAAGATGAATTCTCAGGAATATACGATTTAATACTCAACGCCGCAAAAGCAGTAGAAAAAATTGGGATGAAAGATATGACAAAAACGGTCGAAGAGGCCG	dbpA.05	AGATAATAGATAGCTAGCATCTTGCTAGCTGGATTACTCCATTCGGTAATCTTGGGATCAATAAATGTTTGCTTCT-CCCCCAAGCTTTTCGCAGCTTACCACGACCTTCTTCGCCTTAAAGCTCCTAGGCATTCACCATAGACTCTTATTACTTTGACCATATTTTTATCTTCCATCTCTATTTTGCCAATTTGTTTATACAACATAAAATAATATATATCTTTGTTTAATCCATGTCAATATATATA--TTATTTTTTATATTATTTGAATGTTTTATTCAAATAATATAA--ACATT--------TAAAAAATAAATTCAAGG	IGS.01	TGTAATAATTCAGGAAAAGGTGGGGATTCTACATCTACTAATCCTGCTGACGAGTCTGCTAAAGGGCCTAATCTTACAGAAATAAGTAAAAAAATTACAGATTCTAATGCATTTGTACTTGCTGTTAAAGAAGTTGAGACTTTGGTTGCATCTATAGATGAACTTGCTACTAAAGCTATTGGTAAAAAAATAAAAAATGATGGCACTTTAGATAACGAAGC---AAATCACAACGGATCATTGTTAGCAGGAGCCTATGCAATATCAACTCTAATAACACAAAAATTAAGTGTATTG------AATTCAGAAGAATTAAAGGCAGAAATTGTAAAGGCTAAGAAATGTTCCGAAGACTTTACTAAAAAACTAAAAGATAAGCACACAGAACTTGGTA--…	ospC.01	Apodemus sylvaticus	Kroondomein_exclosure	BM09
7u1|AS|KDZ	ATCATCAGTTAAAGACATTACAAATGAAATAGATAAAGCTATACAAGCAGMTAAAGACGCTGGTGTAAATACAGACGCGTTCACAGAAACACAAACAGGTGGCAAGGTGGCAGGCCCTAAAATAAGAGCAGCAAAAATTCACGTCGCTGACTTAACAATCAAATTCCTAGAAGCAACAGAAGAGGAAACTATTACATTTAAAGAAAATGGAGCGGGGGAAGATGAATTCTCAGGAATATACGATTTAATACTCAACGCCGCAAAAGCAGTAGAAAAAATTGGGATGAAAGATATGACAAAAACGGTCGAAGAGGCCG	dbpA.05	AGATAATAGATAGCTAGCATCTTGCTAGCTGGATTACTCCATTCGGTAATCTTGGGATCAATAAATGTTTGCTTCT-CCCCCAAGCTTTTCGCAGCTTACCACGACCTTCTTCGCCTTAAAGCTCCTAGGCATTCACCATAGACTCTTATTACTTTGACCATATTTTTATCTTCCATCTCTATTTTGCCAATTTGTTTATACAACATAAAATAATATATATCTTTGTTTAATCCATGTCAATATATATA--TTATTTTTTATATTATTTGAATGTTTTATTCAAATAATATAA--ACATT--------TAAAAAATAAATTCAAGG	IGS.01	TGTAATAATTCAGGAAAAGGTGGGGATTCTACATCTACTAATCCTGCTGACGAGTCTGCTAAAGGGCCTAATCTTACAGAAATAAGTAAAAAAATTACAGATTCTAATGCATTTGTACTTGCTGTTAAAGAAGTTGAGACTTTGGTTGCATCTATAGATGAACTTGCTACTAAAGCTATTGGTAAAAAAATAAAAAATGATGGCACTTTAGATAACGAAGC---AAATCACAACGGATCATTGTTAGCAGGAGCCTATGCAATATCAACTCTAATAACACAAAAATTAAGTGTATTG------AATTCAGAAGAATTAAAGGCAGAAATTGTAAAGGCTAAGAAATGTTCCGAAGACTTTACTAAAAAACTAAAAGATAAGCACACAGAACTTGGTA--…	ospC.01	Apodemus sylvaticus	Kroondomein_exclosure	BM09
9u1|AS|KDZ	ATCATCAGTTAAAGACATTACAAATGAAATAGATAAAGCTATACAAGCAGCTAAAGACGCTGGTGTAAATACAGACGCGTTCACAGAAACACAAACAGGTGGCAAGGTGGCAGGCCCTAAAATAAGAGCAGCAAAAATTCACGTCGCTGACTTAACAATCAAATTCCTAGAAGCAACAGAAGAGGAAACTATTACATTTAAAGAAAATGGAGCGGGGGAAGATGAATTCTCAGGAATATACGATTTAATACTCAACGCCGCAAAAGCAGTAGAAAAAATTGGGATGAAAGATATGACAAAAACGGTCGAAGAGGCCG	dbpA.05	AGATAATAGATAGCTAGCATCTTGCTAGCTGGATTACTCCATTCGGTAATCTTGGGATCAATAAATGTTTGCTTCT-CCCCCAAGCTTTTCGCAGCTTACCACGACCTTCTTCGCCTTAAAGCTCCTAGGCATTCACCATAGACTCTTATTACTTTGACCATATTTTTATCTTCCATCTCTATTTTGCCAATTTGTTTATACAACATAAAATAATATATATCTTTGTTTAATCCATGTCAATATATATA--TTATTTTTTATATTATTTGAATGTTTTATTCAAATAATATAA--ACATT--------TAAAAAATAAATTCAAGG	IGS.01	TGTAATAATTCAGGAAAAGGTGGGGATTCTACATCTACTAATCCTGCTGACGAGTCTGCTAAAGGGCCTAATCTTACAGAAATAAGTAAAAAAATTACAGATTCTAATGCATTTGTACTTGCTGTTAAAGAAGTTGAGACTTTGGTTGCATCTATAGATGAACTTGCTACTAAAGCTATTGGTAAAAAAATAAAAAATGATGGCACTTTAGATAACGAAGC---AAATCACAACGGATCATTGTTAGCAGGAGCCTATGCAATATCAACTCTAATAACACAAAAATTAAGTGTATTG------AATTCAGAAGAATTAAAGGCAGAAATTGTAAAGGCTAAGAAATGTTCCGAAGACTTTACTAAAAAACTAAAAGATAAGCACACAGAACTTGGTA--…	ospC.01	Apodemus sylvaticus	Kroondomein_exclosure	BM09
4v1|AS|KDZ	ATCATCAGTTAAAGACATTACAAATGAAATAGATAAAGCTATACAAGCAGCTAAAGACGCTGGTGTAAATACAGACGCGTTCACAGAAACACAAACAGGTGGCAAGGTGGCAGGCCCTAAAATAAGAGCAGCAAAAATTCACGTCGCTGACTTAACAATCAAATTCCTAGAAGCAACAGAAGAGGAAACTATTACATTTAAAGAAAATGGAGCGGGGGAAGATGAATTCTCAGGAATATACGATTTAATACTCAACGCCGCAAAAGCAGTAGAAAAAATTGGGATGAAAGATATGACAAAAACGGTCGAAGAGGCCG	dbpA.05	AGATAATAGATAGCTAGCATCTTGCTAGCTGGATTACTCCATTCGGTAATCTTGGGATCAATAAATGTTTGCTTCT-CCCCCAAGCTTTTCGCAGCTTACCACGACCTTCTTCGCCTTAAAGCTCCTAGGCATTCACCATAGACTCTTATTACTTTGACCATATTTTTATCTTCCATCTCTATTTTGCCAATTTGTTTATACAACATAAAATAATATATATCTTTGTTTAATCCATGTCAATATATATA--TTATTTTTTATATTATTTGAATGTTTTATTCAAATAATATAA--ACATT--------TAAAAAATAAATTCAAGG	IGS.01	TGTAATAATTCAGGAAAAGGTGGGGATTCTACATCTACTAATCCTGCTGACGAGTCTGCTAAAGGGCCTAATCTTACAGAAATAAGTAAAAAAATTACAGATTCTAATGCATTTGTACTTGCTGTTAAAGAAGTTGAGACTTTGGTTGCATCTATAGATGAACTTGCTACTAAAGCTATTGGTAAAAAAATAAAAAATGATGGCACTTTAGATAACGAAGC---AAATCACAACGGATCATTGTTAGCAGGAGCCTATGCAATATCAACTCTAATAACACAAAAATTAAGTGTATTG------AATTCAGAAGAATTAAAGGCAGAAATTGTAAAGGCTAAGAAATGTTCCGAAGACTTTACTAAAAAACTAAAAGATAAGCACACAGAACTTGGTA--…	ospC.01	Apodemus sylvaticus	Kroondomein_exclosure	BM09
5v1|AS|KDZ	ATCATCAGTTAAAGACATTACAAATGAAATAGATAAAGCTATACAAGCAGCTAAAGACGCTGGTGTAAATACAGACGCGTTCACAGAAACACAAACAGGTGGCAAGGTGGCAGGCCCTAAAATAAGAGCAGCAAAAATTCACGTCGCTGACTTAACAATCAAATTCCTAGAAGCAACAGAAGAGGAAACTATTACATTTAAAGAAAATGGAGCGGGGGAAGATGAATTCTCAGGAATATACGATTTAATACTCAACGCCGCAAAAGCAGTAGAAAAAATTGGGATGAAAGATATGACAAAAACGGTCGAAGAGGCCG	dbpA.05	AGATAATAGATAGCTAGCATCTTGCTAGCTGGATTACTCCATTCGGTAATCTTGGGATCAATAAATGTTTGCTTCT-CCCCCAAGCTTTTCGCAGCTTACCACGACCTTCTTCGCCTTAAAGCTCCTAGGCATTCACCATAGACTCTTATTACTTTGACCATATTTTTATCTTCCATCTCTATTTTGCCAATTTGTTTATACAACATAAAATAATATATATCTTTGTTTAATCCATGTCAATATATATA--TTATTTTTTATATTATTTGAATGTTTTATTCAAATAATATAA--ACATT--------TAAAAAATAAATTCAAGG	IGS.01	TGTAATAATTCAGGAAAAGGTGGGGATTCTACATCTACTAATCCTGCTGACGAGTCTGCTAAAGGGCCTAATCTTACAGAAATAAGTAAAAAAATTACAGATTCTAATGCATTTGTACTTGCTGTTAAAGAAGTTGAGACTTTGGTTGCATCTATAGATGAACTTGCTACTAAAGCTATTGGTAAAAAAATAAAAAATGATGGCACTTTAGATAACGAAGC---AAATCACAACGGATCATTGTTAGCAGGAGCCTATGCAATATCAACTCTAATAACACAAAAATTAAGTGTATTG------AATTCAGAAGAATTAAAGGCAGAAATTGTAAAGGCTAAGAAATGTTCCGAAGACTTTACTAAAAAACTAAAAGATAAGCACACAGAACTTGGTA--…	ospC.01	Apodemus sylvaticus	Kroondomein_exclosure	BM09
9v1|AS|KDZ	ATCATCAGTTAAAGACATTACAAATGAAATAGATAAAGCTATACAAGCAGCTAAAGACGCTGGTGTAAATACAGACGCGTTCACAGAAACACAAACAGGTGGCAAGGTGGCAGGCCCTAAAATAAGAGCAGCAAAAATTCACGTCGCTGACTTAACAATCAAATTCCTAGAAGCAACAGAAGAGGAAACTATTACATTTAAAGAAAATGGAGCGGGGGAAGATGAATTCTCAGGAATATACGATTTAATACTCAACGCCGCAAAAGCAGTAGAAAAAATTGGGATGAAAGATATGACAAAAACGGTCGAAGAGGCCG	dbpA.05	AGATAATAGATAGCTAGCATCTTGCTAGCTGGATTACTCCATTCGGTAATCTTGGGATCAATAAATGTTTGCTTCT-CCCCCAAGCTTTTCGCAGCTTACCACGACCTTCTTCGCCTTAAAGCTCCTAGGCATTCACCATAGACTCTTATTACTTTGACCATATTTTTATCTTCCATCTCTATTTTGCCAATTTGTTTATACAACATAAAATAATATATATCTTTGTTTAATCCATGTCAATATATATA--TTATTTTTTATATTATTTGAATGTTTTATTCAAATAATATAA--ACATT--------TAAAAAATAAATTCAAGG	IGS.01	TGTAATAATTCAGGAAAAGGTGGGGATTCTACATCTACTAATCCTGCTGACGAGTCTGCTAAAGGGCCTAATCTTACAGAAATAAGTAAAAAAATTACAGATTCTAATGCATTTGTACTTGCTGTTAAAGAAGTTGAGACTTTGGTTGCATCTATAGATGAACTTGCTACTAAAGCTATTGGTAAAAAAATAAAAAATGATGGCACTTTAGATAACGAAGC---AAATCACAACGGATCATTGTTAGCAGGAGCCTATGCAATATCAACTCTAATAACACAAAAATTAAGTGTATTG------AATTCAGAAGAATTAAAGGCAGAAATTGTAAAGGCTAAGAAATGTTCCGAAGACTTTACTAAAAAACTAAAAGATAAGCACACAGAACTTGGTA--…	ospC.01	Apodemus sylvaticus	Kroondomein_exclosure	BM09
1u1|AS|KDZ	ATCATCAGTTAAAGACATTACAAATGAAATAGATAAAGCTATACAAGCAGCTAAAGACGCTGGTGTAAATACAGACGCGTTCACAGAAACACAAACAGGTGGCAAGGTGGCAGGCCCTAAAATAAGAGCAGCAAAAATTCACGTCGCTGACTTAACAATCAAATTCCTAGAAGCAACAGAAGAGGAAACTATTACATTTAAAGAAAATGGAGCGGGGGAAGATGAATTCTCAGGAATATACGATTTAATACTCAACGCCGCAAAAGCAGTAGAAAAAATTGGGATGAAAGATATGACAAAAACGGTCGAAGAGGCCG	dbpA.05	AGATAATAGATAGCTAGCATCTTGCTAGCTGGATTACTCCATTCGGTAATCTTGGGATCAATAAATGTTTGCTTMT-CCCCCAAGCTTTTCGCAGCTTACCACGACCTTCTTCGCCTTAAAGCTCCTAGGCATYCACCATAGACTCTTATTACTTTGACCATATTTTTATCTTCCATCTCTATTTTGCCAATTTGTTTATACAACATAAAATAATATATATCTTTGTTTAATCCATGTCAATATATATA--TTATTTTTTATATTATTTGAATGTTTTATTCAAATAATATAA--ACATT--------TAAAAAATAAATTCAAGG	IGS.07	WGTAATAATTCAGGAAAAGGTGGGGATTCTACATCTACTAATCCTGCTGACGAGTCTGCTAAAGGGCCTAATCTTACAGAAATAAGTAAAAAAATTACAGATTCTAATGCATTTGTACTTGCTGTTAAAGAAGTTGAGACTTTGGTTGCATCTATAGATGAACTTGCTACTAAAGCTATTGGTAAAAAAATAAAAAATGATGGCACTTTAGATAACGAAGC---AAATCACAACGGATCATTGTTAGCAGGAGCCTATGCAATATCAACTCTAATAACACAAAAATTAAGTGTATTG------AATTCAGAAGAATTAAAGGCAGAAATTGTAAAGGCTAAGAAATGTTCCGAAGACTTTACTAAAAAACTAAAAGATAAGCACACAGAACTTGGTA--…	ospC.01	Apodemus sylvaticus	Kroondomein_exclosure	BM09
3u1|AS|KDZ	ATCATCAGTTAAAGACATTACAAATGAAATAGATAAAGCTATACAAGCAGCTAAAGACGCTGGTGTAAATACAGACGCGTTCACAGAAACACAAACAGGTGGCAAGGTGGCAGGCCCTAAAATAAGAGCAGCAAAAATTCACGTCGCTGACTTAACAATCAAATTCCTAGAAGCAACAGAAGAGGAAACTATTACATTTAAAGAAAATGGAGCGGGGGAAGATGAATTCTCAGGAATATACGATTTAATACTCAACGCCGCAAAAGCAGTAGAAAAAATTGGGATGAAAGATATGACAAAAACGGTCGAAGAGGCCG	dbpA.05	AGATAATAGATAGCTAGCATCTTGCTAGCTGGATTACTCCATTCGGTAATCTTGGGATCAATAAATGTTTGCTTMT-CCCCCAAGCTTTTCGCAGCTTACCACGACCTTCTTCGCCTTAAAGCTCCTAGGCATYCACCATAGACTCTTATTACTTTGACCATATTTTTATCTTCCATCTCTATTTTGCCAATTTGTTTATACAACATAAAATAATATATATCTTTGTTTAATCCATGTCAATATATATA--TTATTTTTTATATTATTTGAATGTTTTATTCAAATAATATAA--ACATT--------TAAAAAATAAATTCAAGG	IGS.07	TGTAATAATTCAGGAAAAGGTGGGGATTCTACATCTACTAATCCTGCTGACGAGTCTGCTAAAGGGCCTAATCTTACAGAAATAAGTAAAAAAATTACAGATTCTAATGCATTTGTACTTGCTGTTAAAGAAGTTGAGACTTTGGTTGCATCTATAGATGAACTTGCTACTAAAGCTATTGGTAAAAAAATAAAAAATGATGGCACTTTAGATAACGAAGC---AAATCACAACGGATCATTGTTAGCAGGAGCCTATGCAATATCAACTCTAATAACACAAAAATTAAGTGTATTG------AATTCAGAAGAATTAAAGGCAGAAATTGTAAAGGCTAAGAAATGTTCCGAAGACTTTACTAAAAAACTAAAAGATAAGCACACAGAACTTGGTA--…	ospC.01	Apodemus sylvaticus	Kroondomein_exclosure	BM09
1v1|AS|KDZ	ATCATCAGTTAAAGACATTACAAATGAAATAGATAAAGCTATACAAGCAGCTAAAGACGCTGGTGTAAATACAGACGCGTTCACAGAAACACAAACAGGTGGCAAGGTGGCAGGCCCTAAAATAAGAGCAGCAAAAATTCACGTCGCTGACTTAACAATCAAATTCCTAGAAGCAACAGAAGAGGAAACTATTACATTTAAAGAAAATGGAGCGGGGGAAGATGAATTCTCAGGAATATACGATTTAATACTCAACGCCGCAAAAGCAGTAGAAAAAATTGGGATGAAAGATATGACAAAAACGGTCGAAGAGGCCG	dbpA.05	AGATAATAGATAGCTAGCATCTTGCTAGCTGGATTACTCCATTCGGTAATCTTGGGATCAATAAATGTTTGCTTMT-CCCCCAAGCTTTTCGCAGCTTACCACGACCTTCTTCGCCTTAAAGCTCCTAGGCATYCACCATAGACTCTTATTACTTTGACCATATTTTTATCTTCCATCTCTATTTTGCCAATTTGTTTATACAACATAAAATAATATATATCTTTGTTTAATCCATGTCAATATATATA--TTATTTTTTATATTATTTGAATGTTTTATTCAAATAATATAA--ACATT--------TAAAAAATAAATTCAAGG	IGS.07	TGTAATAATTCAGGAAAAGGTGGGGATTCTACATCTACTAATCCTGCTGACGAGTCTGCTAAAGGGCCTAATCTTACAGAAATAAGTAAAAAAATTACAGATTCTAATGCATTTGTACTTGCTGTTAAAGAAGTTGAGACTTTGGTTGCATCTATAGATGAACTTGCTACTAAAGCTATTGGTAAAAAAATAAAAAATGATGGCACTTTAGATAACGAAGC---AAATCACAACGGATCATTGTTAGCAGGAGCCTATGCAATATCAACTCTAATAACACAAAAATTAAGTGTATTG------AATTCAGAAGAATTAAAGGCAGAAATTGTAAAGGCTAAGAAATGTTCCGAAGACTTTACTAAAAAACTAAAAGATAAGCACACAGAACTTGGTA--…	ospC.01	Apodemus sylvaticus	Kroondomein_exclosure	BM09
2w1|AS|KDZ	ATCATCAGTTAAAGACATTACAAATGAAATAGATAAAGCTATACAAGCAGCTAAAGACGCTGGTGTAAATACAGACGCGTTCACAGAAACACAAACAGGTGGCAAGGTGGCAGGCCCTAAAATAAGAGCAGCAAAAATTCACGTCGCTGACTTAACAATCAAATTCCTAGAAGCAACAGAAGAGGAAACTATTACATTTAAAGAAAATGGAGCGGGGGAAGATGAATTCTCAGGAATATACGATTTAATACTCAACGCCGCAAAAGCAGTAGAAAAAATTGGGATGAAAGATATGACAAAAACGGTCGAAGAGGCCG	dbpA.05	AGATAATAGATAGCTAGCATCTTGCTAGCTGGATTACTCCATTCGGTAATCTTGGGATCAATAAATGTTTGCTTMT-CCCCCAAGCTTTTCGCAGCTTACCACGACCTTCTTCGCCTTAAAGCTCCTAGGCATYCACCATAGACTCTTATTACTTTGACCATATTTTTATCTTCCATCTCTATTTTGCCAATTTGTTTATACAACATAAAATAATATATATCTTTGTTTAATCCATGTCAATATATATA--TTATTTTTTATATTATTTGAATGTTTTATTCAAATAATATAA--ACATT--------TAAAAAATAAATTCAAGG	IGS.07	TGTAATAATTCAGGAAAAGGTGGGGATTCTACATCTACTAATCCTGCTGACGAGTCTGCTAAAGGGCCTAATCTTACAGAAATAAGTAAAAAAATTACAGATTCTAATGCATTTGTACTTGCTGTTAAAGAAGTTGAGACTTTGGTTGCATCTATAGATGAACTTGCTACTAAAGCTATTGGTAAAAAAATAAAAAATGATGGCACTTTAGATAACGAAGC---AAATCACAACGGATCATTGTTAGCAGGAGCCTATGCAATATCAACTCTAATAACACAAAAATTAAGTGTATTG------AATTCAGAAGAATTAAAGGCAGAAATTGTAAAGGCTAAGAAATGTTCCGAAGACTTTACTAAAAAACTAAAAGATAAGCACACAGAACTTGGTA--…	ospC.01	Apodemus sylvaticus	Kroondomein_exclosure	BM09
8w1|AS|DW	ATCATCAGTTAAAGACATTACAAATGAAATAGAGAAAGCTATAAAAGAAGCTGAAGACGCTGGTGTAAAGACAGACGCGTTCACAGAAACACAAACAGGTGGCAAGGTGGGGGGCTCTCAAATAAGAGCAGCAAAAATACGCGTCGCTGACTTAACAATCAAATTCCTAGAAGCAACAGAAGAGGAAACTATTACATTTAAAGAAAATGGAGCGGGGGAAGAAGACTTCTCAGGAATATACGATTTAATACTCAACGCCGCAAAAGCAGTAGAAAAAATTGGGATGCAAGGTATGAAACAAGCGGTCGAAGAGGCCG	dbpA.03	AGATAATAGATAGCTAGCATCTTGCTAGCTGGATTACTCCATTCGGTAATCTTGGGATCAATAAATGTTTGCTTTT-CCCCCAAGCTTTTCGCAGCTTACCACGACCTTCTTCGCCTTAAAGCTCCTAGGCATTCACCATAGACTCTTATTACTTTGACCATATTTTTATCTTCCATCTCTATTTTGCCAATTTGTTTATACAACATAGAATAATATATATCTTTGTTTAATCCATGTCAATATATATA--TTATTTTTTATATTATTTGAATAAAACATTCAAATAATATAA--ACATT--------TAAAAAATAAATTCAAGA	IGS.03	TGTAATAATTCAGGGAAAGGTGGGGATTCTGCATCTACTAATCCTGCTGACGAGTCTGCGAAAGGGCCTAATCTTACAGAAATAAGCAAAAAAATTACAGATTCTAATGCATTTGTACTTGCTGTTAAAGAAGTTGAGACTTTGGTTTCATCTATAGATGAACTTGCCAATAAAGCTATTGGTAAAAAAATACAACAA---AATGGTTTAGGCGCCGAAGC---GAATCGCAACGAATCATTGTTAGCAGGAGTTCATGAAATATCAACACTAATAACAGAAAAATTAAGTAAATTG---AAAAATTCAGGAGAATTAAAGGCAAAAATTGAAGATGCTAAGAAATGTTCTGAAGAATTTACTAATAAACTAAGAGTTAGTCATGCAGATCTTGGTA--…	ospC.03	Apodemus sylvaticus	Deelerwoud	BM14
4g1|AS|PW	ATCATCAGTTAAAGACATTACAAAWGAAATAGAGAAAGCTATAAAAGAAGCTGAAGACGCTGGTGTAAAGACAGACGCGTTCACAGAAACACAAACAGGTGGCAAGGTGGGGGGCTCTCAAATAAGAGCAGCAAAAATACGCGTCGCTGACTTAACAATCAAATTCCTAGAAGCAACAGAAGAGGAAACTATTACATTTAAAGAAAATGGAGCGGGGGAAGAAGACTTCTCAGGAATATACGATTTAATACTCAACGCCGCAAAAGCAGTAGAAAAAATTGGGATGCAAGGTATGAAACAAGCGGTCGAAGAGGCCG	dbpA.03	AGATAATAGATAGCTAGCATCTTGCTAGCTGGATTACTCCATTCGGTAATCTTGGGATCAATAAATGTTTGCTTTT-CCCCCAAGCTTTTCGCAGCTTACCACGACCTTCTTCGCCTTAAAGCTCCTAGGCATTCACCATAGACTCTTATTACTTTGACCATATTTTTATCTTCCATCTCTATTTTGCCAATTTGTTTATACAACATAGAATAATATATATCTTTGTTTAATCCATGTCAATATATATA--TTATTTTTTATATTATTTGAATAAAACATTCAAATAATATAA--ACATT--------TAAAAAATAAATTCAAGA	IGS.03	TGTAATAATTCAGGGAAAGGTGGGGATTCTGCATCTACTAATCCTGCTGACGAGTCTGCGAAAGGGCCTAATCTTACAGAAATAAGCAAAAAAATTACAGATTCTAATGCATTTGTACTTGCTGTTAAAGAAGTTGAGACTTTGGTTTCATCTATAGATGAACTTGCCAATAAAGCTATTGGTAAAAAAATACAACAA---AATGGTTTAGGCGCCGAAGC---GAATCGCAACGAATCATTGTTAGCAGGAGTTCATGAAATATCAACACTAATAACAGAAAAATTAAGTAAATTG---AAAAATTCAGGAGAATTAAAGGCAAAAATTGAAGATGCTAAGAAATGTTCTGAAGAATTTACTAATAAACTAAGAGTTAGTCATGCAGATCTTGGTA--…	ospC.03	Apodemus sylvaticus	Planken Wambuis	169
4a2|MG|DW	ATCATCAGTTAAAGACATTACAAATGAAATAGAGAAAGCTATAAAAGAAGCTGAAGACGCTGGTGTAAAGACAGACGCGTTCACAGAAACACAAACAGGTGGCAAGGTGGGGGGCTCTCAAATAAGAGCAGCAAAAATACGCGTCGCTGACTTAACAATCAAATTCCTAGAAGCAACAGAAGAGGAAACTATTACATTTAAAGAAAATGGAGCGGGGGAAGAAGACTTCTCAGGAATATACGATTTAATACTCAACGCCGCAAAAGCAGTAGAAAAAATTGGGATGCAAGGTATGAAACAAGCGGTCGAAGAGGCCG	dbpA.03	AGATAATAGATAGCTAGCATCTTGCTAGCTGGATTACTCCATTCGGTAATCTTGGGATCAATAAATGTTTGCTTTT-CCCCCAAGCTTTTCGCAGCTTACCACGACCTTCTTCGCCTTAAAGCTCCTAGGCATTCACCATAGACTCTTATTACTTTGACCATATTTTTATCTTCCATCTCTATTTTGCCAATTTGTTTATACAACATAGAATAATATATATCTTTGTTTAATCCATGTCAATATATATA--TTATTTTTTATATTATTTGAATAAAACATTCAAATAATATAA--ACATT--------TAAAAAATAAATTCAAGA	IGS.03	TGTAATAATTCAGGGAAAGGTGGGGATTCTGCATCTACTAATCCTGCTGACGAGTCTGCGAAAGGGCCTAATCTTACAGAAATAAGCAAAAAAATTACAGATTCTAATGCATTTGTACTTGCTGTTAAAGAAGTTGAGACTTTGGTTTCATCTATAGATGAACTTGCCAATAAAGCTATTGGTAAAAAAATACAACAA---AATGGTTTAGGCGCCGAAGC---GAATCGCAACGAATCATTGTTAGCAGGAGTTCATGAAATATCAACACTAATAACAGAAAAATTAAGTAAATTG---AAAAATTCAGGAGAATTAAAGGCAAAAATTGAAGATGCTAAGAAATGTTCTGAAGAATTTACTAATAAACTAAGAGTTAGTCATGCAGATCTTGGTA--…	ospC.03	Myodes glareolus	Deelerwoud	RW08
2c2|MG|DW	ATCATCAGTTAAAGACATTACAAATGAAATAGAGAAAGCTATAAAAGAAGCTGAAGACGCTGGTGTAAAGACAGACGCGTTCACAGAAACACAAACAGGTGGCAAGGTGGGGGGCTCTCAAATAAGAGCAGCAAAAATACGCGTCGCTGACTTAACAATCAAATTCCTAGAAGCAACAGAAGAGGAAACTATTACATTTAAAGAAAATGGAGCGGGGGAAGAAGACTTCTCAGGAATATACGATTTAATACTCAACGCCGCAAAAGCAGTAGAAAAAATTGGGATGCAAGGTATGAAACAAGCGGTCGAAGAGGCCG	dbpA.03	AGATAATAGATAGCTAGCATCTTGCTAGCTGGATTACTCCATTCGGTAATCTTGGGATCAATAAATGTTTGCTTTT-CCCCCAAGCTTTTCGCAGCTTACCACGACCTTCTTCGCCTTAAAGCTCCTAGGCATTCACCATAGACTCTTATTACTTTGACCATATTTTTATCTTCCATCTCTATTTTGCCAATTTGTTTATACAACATAGAATAATATATATCTTTGTTTAATCCATGTCAATATATATA--TTATTTTTTATATTATTTGAATAAAACATTCAAATAATATAA--ACATT--------TAAAAAATAAATTCAAGA	IGS.03	TGTAATAATTCAGGGAAAGGTGGGGATTCTGCATCTACTAATCCTGCTGACGAGTCTGCGAAAGGGCCTAATCTTACAGAAATAAGCAAAAAAATTACAGATTCTAATGCATTTGTACTTGCTGTTAAAGAAGTTGAGACTTTGGTTTCATCTATAGATGAACTTGCCAATAAAGCTATTGGTAAAAAAATACAACAA---AATGGTTTAGGCGCCGAAGC---GAATCGCAACGAATCATTGTTAGCAGGAGTTCATGAAATATCAACACTAATAACAGAAAAATTAAGTAAATTG---AAAAATTCAGGAGAATTAAAGGCAAAAATTGAAGATGCTAAGAAATGTTCTGAAGAATTTACTAATAAACTAAGAGTTAGTCATGCAGATCTTGGTA--…	ospC.03	Myodes glareolus	Deelerwoud	RW08
6c2|MG|DW	ATCATCAGTTAAAGACATTACAAATGAAATAGAGAAAGCTATAAAAGAAGCTGAAGACGCTGGTGTAAAGACAGACGCGTTCACAGAAACACAAACAGGTGGCAAGGTGGGGGGCTCTCAAATAAGAGCAGCAAAAATACGCGTCGCTGACTTAACAATCAAATTCCTAGAAGCAACAGAAGAGGAAACTATTACATTTAAAGAAAATGGAGCGGGGGAAGAAGACTTCTCAGGAATATACGATTTAATACTCAACGCCGCAAAAGCAGTAGAAAAAATTGGGATGCAAGGTATGAAACAAGCGGTCGAAGAGGCCG	dbpA.03	AGATAATAGATAGCTAGCATCTTGCTAGCTGGATTACTCCATTCGGTAATCTTGGGATCAATAAATGTTTGCTTTT-CCCCCAAGCTTTTCGCAGCTTACCACGACCTTCTTCGCCTTAAAGCTCCTAGGCATTCACCATAGACTCTTATTACTTTGACCATATTTTTATCTTCCATCTCTATTTTGCCAATTTGTTTATACAACATAGAATAATATATATCTTTGTTTAATCCATGTCAATATATATA--TTATTTTTTATATTATTTGAATAAAACATTCAAATAATATAA--ACATT--------TAAAAAATAAATTCAAGA	IGS.03	TGTAATAATTCAGGGAAAGGTGGGGATTCTGCATCTACTAATCCTGCTGACGAGTCTGCGAAAGGGCCTAATCTTACAGAAATAAGCAAAAAAATTACAGATTCTAATGCATTTGTACTTGCTGTTAAAGAAGTTGAGACTTTGGTTTCATCTATAGATGAACTTGCCAATAAAGCTATTGGTAAAAAAATACAACAA---AATGGTTTAGGCGCCGAAGC---GAATCGCAACGAATCATTGTTAGCAGGAGTTCATGAAATATCAACACTAATAACAGAAAAATTAAGTAAATTG---AAAAATTCAGGAGAATTAAAGGCAAAAATTGAAGATGCTAAGAAATGTTCTGAAGAATTTACTAATAAACTAAGAGTTAGTCATGCAGATCTTGGTA--…	ospC.03	Myodes glareolus	Deelerwoud	RW16
5f1|MG|PW	ATCATCAGTTAAAGACATTACAAATGAAATAGAGAAAGCTATAAAAGAAGCTGAAGACGCTGGTGTAAAGACAGACGCGTTCACAGAAACACAAACAGGTGGCAAGGTGGGGGGCTCTCAAATAAGAGCAGCAAAAATACGCGTCGCTGACTTAACAATCAAATTCCTAGAAGCAACAGAAGAGGAAACTATTACATTTAAAGAAAATGGAGCGGGGGAAGAAGACTTCTCAGGAATATACGATTTAATACTCAACGCCGCAAAAGCAGTAGAAAAAATTGGGATGCAAGGTATGAAACAAGCGGTCGAAGAGGCCG	dbpA.03	AGATAATAGATAGCTAGCATCTTGCTAGCTGGATTACTCCATTCGGTAATCTTGGGATCAATAAATGTTTGCTTTT-CCCCCAAGCTTTTCGCAGCTTACCACGACCTTCTTCGCCTTAAAGCTCCTAGGCATTCACCATAGACTCTTATTACTTTGACCATATTTTTATCTTCCATCTCTATTTTGCCAATTTGTTTATACAACATAGAATAATATATATCTTTGTTTAATCCATGTCAATATATATA--TTATTTTTTATATTATTTGAATAAAACATTCAAATAATATAA--ACATT--------TAAAAAATAAATTCAAGA	IGS.03	TGTAATAATTCAGGGAAAGGTGGGGATTCTGCATCTACTAATCCTGCTGACGAGTCTGCGAAAGGGCCTAATCTTACAGAAATAAGCAAAAAAATTACAGATTCTAATGCATTTGTACTTGCTGTTAAAGAAGTTGAGACTTTGGTTTCATCTATAGATGAACTTGCCAATAAAGCTATTGGTAAAAAAATACAACAA---AATGGTTTAGGCGCCGAAGC---GAATCGCAACGAATCATTGTTAGCAGGAGTTCATGAAATATCAACACTAATAACAGAAAAATTAAGTAAATTG---AAAAATTCAGGAGAATTAAAGGCAAAAATTGAAGATGCTAAGAAATGTTCTGAAGAATTTACTAATAAACTAAGAGTTAGTCATGCAGATCTTGGTA--…	ospC.03	Myodes glareolus	Planken Wambuis	164
4r1|AS|DW	ATCATCAGTTAAAGACATTACAAATGAAATAGATAAAGCTATACAAGCAGCTAAAGACGCTGGTGTAAATACAGACGCGTTCACAGAAACACAAACAGGTGGCAAGGTGGCGGGCTCTCAAATAAGAGACGCAAAAAAGCTCATCGCTGAATTAACAATCGAATTTCTAAAAGCAACAGAAGAGGAAACTATTACATTTAAAGAAAATGGAGCGGGGGAAGAAGACTTCTCAGGAATATACGATTTAATACTCAACGCCGCAAAAGCAGTAGAAAAAATTGGGATGAAAGGTATGAAACAAACGGTCGAAGATACCG	dbpA.04	AGATAATAGATAGCTAGCATCTTGCTAGCTGGATTACTCCATTCGGTAATCTTGGGATCAATAAATGTTTGCTTCT-CCCCCAAGCTTTTCGCAGCTTACCACGACCTTCTTCGCCTTAAAGCTCCTAGGCATCCACCATAGACTCTTATTACTTTGACCATATTTTTATCTTCCATCTCTATTTTGCCAATTTGTTTATACAACATAAAATAATATATATCTTTGTTTAATCCATGTCAATATATATA--TTATTTTTTATATTATTTGAATGTTTTATTCAAATAATATAA--ACATT--------TAAAAAATAAATTTAAGG	IGS.04	TGTAATAATTCAGGGAAAGGTGGAGATTCTGCATCTACTAATC---CTGATGAGTCTGCGAAAGGGCCTAATCTTACAGAAATAAGCAAAAAAATTACAGATTCCAATGCATTTGTACTAGCTGTTAAAGAAGTTGAGACTTTGGTTTCATCTATAGATGAACTTGCT---AGCGCTATTGGTCAAAAAATAGACCAA---AATGGTTTAGCTGCTGATGCGGCTGATCACAACACCTCATTGTTAGCAGGAGCCTATGCAATATCAGCCCTAATAAAACAAAAATTAGATGTATTA---AAAGGTCCAGAAGGGTTAAATAAAGAAATTGATGAGGCTAAGAAATGTTCTGATGCATTTACTAATAAATTAAAAAATAGTCATGCAGAGCTTGGGGCG…	ospC.04	Apodemus sylvaticus	Deelerwoud	BM02
8r1|AS|DW	ATCATCAGTTAAAGACATTACAAATGAAATAGATAAAGCTATACAAGCAGCTAAAGACGCTGGTGTAAATACAGACGCGTTCACAGAAACACAAACAGGTGGCAAGGTGGCGGGCTCTCAAATAAGAGACGCAAAAAAGCTCATCGCTGAATTAACAATCGAATTTCTAAAAGCAACAGAAGAGGAAACTATTACATTTAAAGAAAATGGAGCGGGGGAAGAAGACTTCTCAGGAATATACGATTTAATACTCAACGCCGCAAAAGCAGTAGAAAAAATTGGGATGAAAGGTATGAAACAAACGGTCGAAGATACCG	dbpA.04	AGATAATAGATAGCTAGCATCTTGCTAGCTGGATTACTCCATTCGGTAATCTTGGGATCAATAAATGTTTGCTTCT-CCCCCAAGCTTTTCGCAGCTTACCACGACCTTCTTCGCCTTAAAGCTCCTAGGCATCCACCATAGACTCTTATTACTTTGACCATATTTTTATCTTCCATCTCTATTTTGCCAATTTGTTTATACAACATAAAATAATATATATCTTTGTTTAATCCATGTCAATATATATA--TTATTTTTTATATTATTTGAATGTTTTATTCAAATAATATAA--ACATT--------TAAAAAATAAATTTAAGG	IGS.04	TGTAATAATTCAGGGAAAGGTGGAGATTCTGCATCTACTAATC---CTGATGAGTCTGCGAAAGGGCCTAATCTTACAGAAATAAGCAAAAAAATTACAGATTCCAATGCATTTGTACTAGCTGTTAAAGAAGTTGAGACTTTGGTTTCATCTATAGATGAACTTGCT---AGCGCTATTGGTCAAAAAATAGACCAA---AATGGTTTAGCTGCTGATGCGGCTGATCACAACACCTCATTGTTAGCAGGAGCCTATGCAATATCAGCCCTAATAAAACAAAAATTAGATGTATTA---AAAGGTCCAGAAGGGTTAAATAAAGAAATTGATGAGGCTAAGAAATGTTCTGATGCATTTACTAATAAATTAAAAAATAGTCATGCAGAGCTTGGGGCG…	ospC.04	Apodemus sylvaticus	Deelerwoud	BM02
9s1|AS|DW	ATCATCAGTTAAAGACATTACAAATGAAATAGATAAAGCTATACAAGCAGCTAAAGACGCTGGTGTAAATACAGACGCGTTCACAGAAACACAAACAGGTGGCAAGGTGGCGGGCTCTCAAATAAGAGACGCAAAAAAGCTCATCGCTGAATTAACAATCGAATTTCTAAAAGCAACAGAAGAGGAAACTATTACATTTAAAGAAAATGGAGCGGGGGAAGAAGACTTCTCAGGAATATACGATTTAATACTCAACGCCGCAAAAGCAGTAGAAAAAATTGGGATGAAAGGTATGAAACAAACGGTCGAAGATACCG	dbpA.04	AGATAATAGATAGCTAGCATCTTGCTAGCTGGATTACTCCATTCGGTAATCTTGGGATCAATAAATGTTTGCTTCT-CCCCCAAGCTTTTCGCAGCTTACCACGACCTTCTTCGCCTTAAAGCTCCTAGGCATCCACCATAGACTCTTATTACTTTGACCATATTTTTATCTTCCATCTCTATTTTGCCAATTTGTTTATACAACATAAAATAATATATATCTTTGTTTAATCCATGTCAATATATATA--TTATTTTTTATATTATTTGAATGTTTTATTCAAATAATATAA--ACATT--------TAAAAAATAAATTTAAGG	IGS.04	TGTAATAATTCAGGGAAAGGTGGAGATTCTGCATCTACTAATC---CTGATGAGTCTGCGAAAGGGCCTAATCTTACAGAAATAAGCAAAAAAATTACAGATTCCAATGCATTTGTACTAGCTGTTAAAGAAGTTGAGACTTTGGTTTCATCTATAGATGAACTTGCT---AGCGCTATTGGTCAAAAAATAGACCAA---AATGGTTTAGCTGCTGATGCGGCTGATCACAACACCTCATTGTTAGCAGGAGCCTATGCAATATCAGCCCTAATAAAACAAAAATTAGATGTATTA---AAAGGTCCAGAAGGGTTAAATAAAGAAATTGATGAGGCTAAGAAATGTTCTGATGCATTTACTAATAAATTAAAAAATAGTCATGCAGAGCTTGGGGCG…	ospC.04	Apodemus sylvaticus	Deelerwoud	BM02
2y1|AS|VH	ATCATCAGTTAAAGACATTACAAATGAAATAGATAAAGCTATACAAGCAGCTAAAGACGCTGGTGTAAATACAGACGCGTTCACAGAAACACAAACAGGTGGCAAGGTGGCGGGCTCTCAAATAAGAGACGCAAAAAAGCTCATCGCTGAATTAACAATCGAATTTCTAAAAGCAACAGAAGAGGAAACTATTACATTTAAAGAAAATGGAGCGGGGGAAGAAGACTTCTCAGGAATATACGATTTAATACTCAACGCCGCAAAAGCAGTAGAAAAAATTGGGATGAAAGGTATGAAACAAACGGTCGAAGATACCG	dbpA.04	AGATAATAGATAGCTAGCATCTTGCTAGCTGGATTACTCCATTCGGTAATCTTGGGATCAATAAATGTTTGCTTCT-CCCCCAAGCTTTTCGCAGCTTACCACGACCTTCTTCGCCTTAAAGCTCCTAGGCATCCACCATAGACTCTTATTACTTTGACCATATTTTTATCTTCCATCTCTATTTTGCCAATTTGTTTATACAACATAAAATAATATATATCTTTGTTTAATCCATGTCAATATATATA--TTATTTTTTATATTATTTGAATGTTTTATTCAAATAATATAA--ACATT--------TAAAAAATAAATTTAAGG	IGS.04	TGTAATAATTCAGGGAAAGGTGGAGATTCTGCATCTACTAATC---CTGATGAGTCTGCGAAAGGGCCTAATCTTACAGAAATAAGCAAAAAAATTACAGATTCCAATGCATTTGTACTAGCTGTTAAAGAAGTTGAGACTTTGGTTTCATCTATAGATGAACTTGCT---AGCGCTATTGGTCAAAAAATAGACCAA---AATGGTTTAGCTGCTGATGCGGCTGATCACAACACCTCATTGTTAGCAGGAGCCTATGCAATATCAGCCCTAATAAAACAAAAATTAGATGTATTA---AAAGGTCCAGAAGGGTTAAATAAAGAAATTGATGAGGCTAAGAAATGTTCTGATGCATTTACTAATAAATTAAAAAATAGTCATGCAGAGCTTGGGGCG…	ospC.04	Apodemus sylvaticus	Vijverhof	BM19
3y1|AS|VH	ATCATCAGTTAAAGACATTACAAATGAAATAGATAAAGCTATACAAGCAGCTAAAGACGCTGGTGTAAATACAGACGCGTTCACAGAAACACAAACAGGTGGCAAGGTGGCGGGCTCTCAAATAAGAGACGCAAAAAAGCTCATCGCTGAATTAACAATCGAATTTCTAAAAGCAACAGAAGAGGAAACTATTACATTTAAAGAAAATGGAGCGGGGGAAGAAGACTTCTCAGGAATATACGATTTAATACTCAACGCCGCAAAAGCAGTAGAAAAAATTGGGATGAAAGGTATGAAACAAACGGTCGAAGATACCG	dbpA.04	AGATAATAGATAGCTAGCATCTTGCTAGCTGGATTACTCCATTCGGTAATCTTGGGATCAATAAATGTTTGCTTCT-CCCCCAAGCTTTTCGCAGCTTACCACGACCTTCTTCGCCTTAAAGCTCCTAGGCATCCACCATAGACTCTTATTACTTTGACCATATTTTTATCTTCCATCTCTATTTTGCCAATTTGTTTATACAACATAAAATAATATATATCTTTGTTTAATCCATGTCAATATATATA--TTATTTTTTATATTATTTGAATGTTTTATTCAAATAATATAA--ACATT--------TAAAAAATAAATTTAAGG	IGS.04	TGTAATAATTCAGGGAAAGGTGGAGATTCTGCATCTACTAATC---CTGATGAGTCTGCGAAAGGGCCTAATCTTACAGAAATAAGCAAAAAAATTACAGATTCCAATGCATTTGTACTAGCTGTTAAAGAAGTTGAGACTTTGGTTTCATCTATAGATGAACTTGCT---AGCGCTATTGGTCAAAAAATAGACCAA---AATGGTTTAGCTGCTGATGCGGCTGATCACAACACCTCATTGTTAGCAGGAGCCTATGCAATATCAGCCCTAATAAAACAAAAATTAGATGTATTA---AAAGGTCCAGAAGGGTTAAATAAAGAAATTGATGAGGCTAAGAAATGTTCTGATGCATTTACTAATAAATTAAAAAATAGTCATGCAGAGCTTGGGGCG…	ospC.04	Apodemus sylvaticus	Vijverhof	BM19
3z1|MG|KDZ	ATCATCAGTTAAAGACATTACAAATGAAATAGATAAAGCTATACAAGCAGCTAAAGACGCTGGTGTAAATACAGACGCGTTCACAGAAACACAAACAGGTGGCAAGGTGGCGGGCTCTCAAATAAGAGACGCAAAAAAGCTCATCGCTGAATTAACAATCGAATTTCTAAAAGCAACAGAAGAGGAAACTATTACATTTAAAGAAAATGGAGCGGGGGAAGAAGACTTCTCAGGAATATACGATTTAATACTCAACGCCGCAAAAGCAGTAGAAAAAATTGGGATGAAAGGTATGAAACAAACGGTCGAAGATACCG	dbpA.04	AGATAATAGATAGCTAGCATCTTGCTAGCTGGATTACTCCATTCGGTAATCTTGGGATCAATAAATGTTTGCTTCT-CCCCCAAGCTTTTCGCAGCTTACCACGACCTTCTTCGCCTTAAAGCTCCTAGGCATCCACCATAGACTCTTATTACTTTGACCATATTTTTATCTTCCATCTCTATTTTGCCAATTTGTTTATACAACATAAAATAATATATATCTTTGTTTAATCCATGTCAATATATATA--TTATTTTTTATATTATTTGAATGTTTTATTCAAATAATATAA--ACATT--------TAAAAAATAAATTTAAGG	IGS.04	TGTAATAATTCAGGGAAAGGTGGAGATTCTGCATCTACTAATC---CTGATGAGTCTGCGAAAGGGCCTAATCTTACAGAAATAAGCAAAAAAATTACAGATTCCAATGCATTTGTACTAGCTGTTAAAGAAGTTGAGACTTTGGTTTCATCTATAGATGAACTTGCT---AGCGCTATTGGTCAAAAAATAGACCAA---AATGGTTTAGCTGCTGATGCGGCTGATCACAACACCTCATTGTTAGCAGGAGCCTATGCAATATCAGCCCTAATAAAACAAAAATTAGATGTATTA---AAAGGTCCAGAAGGGTTAAATAAAGAAATTGATGAGGCTAAGAAATGTTCTGATGCATTTACTAATAAATTAAAAAATAGTCATGCAGAGCTTGGGGCG…	ospC.04	Myodes glareolus	Kroondomein_exclosure	RW02
5n1|MG|NG	ATCATCAGTTAAAGACATTACAAATGAAATAGAGAAAGCTATAAAAGAAGCTGAAGACGCTGGTGTAAAGACAGACGCGTTCACAGAAACACAAACAGGTGGCAAGGTGGCAGGCCCTAAAATAAGAGCAGCAAAAATTCACGTCGCTGACTTAACAATCAAATTCCTAGAAGCAACAGAAGAGGAAACTATTACATTTAAAGAAAATGGAGCGGGGGAAGATGAATTCTCAGGAATATACGATTTAATACTCAACGCCGCAAAAGCAGTAGAAAAAATTGGGATGAAAGATATGACAAAAACGGTCGAAGAGGCCG	dbpA.06	AGATAATAGATAGCTAGCATCTTGCTAGCTGGATTACTCCATTCGGTAATCTTGGGATCAATAAATGTTTGCTTAT-CCCCCAAGCTTTTCGCAGCTTACCACGACCTTCTTCGCCTTAAAGCTCCTAGGCATCCACCATAGACTCTTATTACTTTGACCATATTTTTATCTTCCATCTCTATTTTGCCAATTTGTTTATACAACATAGAATAATATATATCTTTGTTTAATCCATGTCAATATATATA--TTATTTTTTATATTATTTGAATGTTTTATTCAAATAATATAA--ACATT--------TAAAAAATAAATTCAAGG	IGS.05	TGTAATAATTCAGGGAAAGGTGGGGATTCTGCATCTACTAATCCTGCTGACGAGTCTGCGAAAGGGCCTAATCTTACAGAAATAAGCAAAAAAATTACAGATTCTAATGCATTTGTACTTGCTGTTAAAGAAGTTGAGACTTTGGTTTTATCTATAGATGAACTTGCTAAGAAAGCTATTGGTCAAAAAATAGACAATAATAATGGTTTAGCTGCTTTAAA---TAATCAGAATGGATCGTTGTTAGCAGGAGCCTATGCAATATCAACCCTAATAACAGAAAAATTGAGTAAATTG---AAAAATTTAGAAGAATTAAAGACAGAAATTGCAAAGGCTAAGAAATGTTCCGAAGAATTTACTAATAAACTAAAAAGTGGTCATGCAGATCTTGGCA--…	ospC.06	Myodes glareolus	Noord Ginkel	189
3o1|MG|NG	ATCATCAGTTAAAGACATTACAAATGAAATAGAGAAAGCTATAAAAGAAGCTGAAGACGCTGGTGTAAAGACAGACGCGTTCACAGAAACACAAACAGGTGGCAAGGTGGCAGGCCCTAAAATAAGAGCAGCAAAAATTCACGTCGCTGACTTAACAATCAAATTCCTAGAAGCAACAGAAGAGGAAACTATTACATTTAAAGAAAATGGAGCGGGGGAAGATGAATTCTCAGGAATATACGATTTAATACTCAACGCCGCAAAAGCAGTAGAAAAAATTGGGATGAAAGATATGACAAAAACGGTCGAAGAGGCCG	dbpA.06	AGATAATAGATAGCTAGCATCTTGCTAGCTGGATTACTCCATTCGGTAATCTTGGGATCAATAAATGTTTGCTTAT-CCCCCAAGCTTTTCGCAGCTTACCACGACCTTCTTCGCCTTAAAGCTCCTAGGCATCCACCATAGACTCTTATTACTTTGACCATATTTTTATCTTCCATCTCTATTTTGCCAATTTGTTTATACAACATAGAATAATATATATCTTTGTTTAATCCATGTCAATATATATA--TTATTTTTTATATTATTTGAATGTTTTATTCAAATAATATAA--ACATT--------TAAAAAATAAATTCMAGG	IGS.05	TGTAATAATTCAGGGAAAGGTGGGGATTCTGCATCTACTAATCCTGCTGACGAGTCTGCGAAAGGGCCTAATCTTACAGAAATAAGCAAAAAAATTACAGATTCTAATGCATTTGTACTTGCTGTTAAAGAAGTTGAGACTTTGGTTTTATCTATAGATGAACTTGCTAAGAAAGCTATTGGTCAAAAAATAGACAATAATAATGGTTTAGCTGCTTTAAA---TAATCAGAATGGATCGTTGTTAGCAGGAGCCTATGCAATATCAACCCTAATAACAGAAAAATTGAGTAAATTG---AAAAATTTAGAAGAATTAAAGACAGAAATTGCAAAGGCTAAGAAATGTTCCGAAGAATTTACTAATAAACTAAAAAGTGGTCATGCAGATCTTGGCA--…	ospC.06	Myodes glareolus	Noord Ginkel	189
2u1|AS|KDZ	ATCATCAGTTAAAGACATTACAAATGAAATAGATAAAGCTATACAAGCAGCTAAAGACGCTGGTGTAAATACAGACGCGTTCACAGAAACACAAACAGGTGGCAAGGTGGCAGGCCCTAAAATAAGAGCAGCAAAAATTCACGTCGCTGACTTAACAATCAAATTCCTAGAAGCAACAGAAGAGGAAACTATTACATTTAAAGAAAATGGAGCGGGGGAAGATGAATTCTCAGGAATATACGATTTAATACTCAACGCCGCAAAAGCAGTAGAAAAAATTGGGATGAAAGATATGACAAAAACGGTCGAAGAGGCCG	dbpA.05	AGATAATAGATAGCTAGCATCTTGCTAGCTGGATTACTCCATTCGGTAATCTTGGGATCAATAAATGTTTGCTTAT-CCCCCAAGCTTTTCGCAGCTTACCACGACCTTCTTCGCCTTAAAGCTCCTAGGCATCCACCATAGACTCTTATTACTTTGACCATATTTTTATCTTCCATCTCTATTTTGCCAATTTGTTTATACAACATAGAATAATATATATCTTTGTTTAATCCATGTCAATATATATA--TTATTTTTTATATTATTTGAATGTTTTATTCAAATAATATAA--ACATT--------TAAAAAATAAATTCAAGG	IGS.05	TGTAATAATTCAGGAAAAGGTGGGGATTCTACATCTACTAATCCTGCTGACGAGTCTGCTAAAGGGCCTAATCTTACAGAAATAAGTAAAAAAATTACAGATTCTAATGCATTTGTACTTGCTGTTAAAGAAGTTGAGACTTTGGTTGCATCTATAGATGAACTTGCTACTAAAGCTATTGGTAAAAAAATAAAAAATGATGGCACTTTAGATAACGAAGC---AAATCACAACGGATCATTGTTAGCAGGAGCCTATGCAATATCAACTCTAATAACACAAAAATTAAGTGTATTG------AATTCAGAAGAATTAAAGGCAGAAATTGTAAAGGCTAAGAAATGTTCCGAAGACTTTACTAAAAAACTAAAAGATAAGCACACAGAACTTGGTA--…	ospC.01	Apodemus sylvaticus	Kroondomein_exclosure	BM09
2v1|AS|KDZ	ATCATCAGTTAAAGACATTACAAATGAAATAGATAAAGCTATACAAGCAGCTAAAGACGCTGGTGTAAATACAGACGCGTTCACAGAAACACAAACAGGTGGCAAGGTGGCAGGCCCTAAAATAAGAGCAGCAAAAATTCACGTCGCTGACTTAACAATCAAATTCCTAGAAGCAACAGAAGAGGAAACTATTACATTTAAAGAAAATGGAGCGGGGGAAGATGAATTCTCAGGAATATACGATTTAATACTCAACGCCGCAAAAGCAGTAGAAAAAATTGGGATGAAAGATATGACAAAAACGGTCGAAGAGGCCG	dbpA.05	AGATAATAGATAGCTAGCATCTTGCTAGCTGGATTACTCCATTCGGTAATCTTGGGATCAATAAATGTTTGCTTAT-CCCCCAAGCTTTTCGCAGCTTACCACGACCTTCTTCGCCTTAAAGCTCCTAGGCATCCACCATAGACTCTTATTACTTTGACCATATTTTTATCTTCCATCTCTATTTTGCCAATTTGTTTATACAACATAGAATAATATATATCTTTGTTTAATCCATGTCAATATATATA--TTATTTTTTATATTATTTGAATGTTTTATTCAAATAATATAA--ACATT--------TAAAAAATAAATTCAAGG	IGS.05	TGTAATAATTCAGGAAAAGGTGGGGATTCTACATCTACTAATCCTGCTGACGAGTCTGCTAAAGGGCCTAATCTTACAGAAATAAGTAAAAAAATTACAGATTCTAATGCATTTGTACTTGCTGTTAAAGAAGTTGAGACTTTGGTTGCATCTATAGATGAACTTGCTACTAAAGCTATTGGTAAAAAAATAAAAAATGATGGCACTTTAGATAACGAAGC---AAATCACAACGGATCATTGTTAGCAGGAGCCTATGCAATATCAACTCTAATAACACAAAAATTAAGTGTATTG------AATTCAGAAGAATTAAAGGCAGAAATTGTAAAGGCTAAGAAATGTTCCGAAGACTTTACTAAAAAACTAAAAGATAAGCACACAGAACTTGGTA--…	ospC.01	Apodemus sylvaticus	Kroondomein_exclosure	BM09
1w1|AS|KDZ	ATCATCAGTTAAAGACATTACAAATGAAATAGATAAAGCTATACAAGCAGCTAAAGACGCTGGTGTAAATACAGACGCGTTCACAGAAACACAAACAGGTGGCAAGGTGGCAGGCCCTAAAATAAGAGCAGCAAAAATTCACGTCGCTGACTTAACAATCAAATTCCTAGAAGCAACAGAAGAGGAAACTATTACATTTAAAGAAAATGGAGCGGGGGAAGATGAATTCTCAGGAATATACGATTTAATACTCAACGCCGCAAAAGCAGTAGAAAAAATTGGGATGAAAGATATGACAAAAACGGTCGAAGAGGCCG	dbpA.05	AGATAATAGATAGCTAGCATCTTGCTAGCTGGATTACTCCATTCGGTAATCTTGGGATCAATAAATGTTTGCTTAT-CCCCCAAGCTTTTCGCAGCTTACCACGACCTTCTTCGCCTTAAAGCTCCTAGGCATCCACCATAGACTCTTATTACTTTGACCATATTTTTATCTTCCATCTCTATTTTGCCAATTTGTTTATACAACATARAATAATATATATCTTTGTTTAATCCATGTCAATATATATA--TTATTTTTTATATTATTTGAATGTTTTATTCAAATAATATAA--ACATT--------TAAAAAATAAATTCAAGG	IGS.05	TGTAATAATTCAGGAAAAGGTGGGGATTCTACATCTACTAATCCTGCTGACGAGTCTGCTAAAGGGCCTAATCTTACAGAAATAAGTAAAAAAATTACAGATTCTAATGCATTTGTACTTGCTGTTAAAGAAGTTGAGACTTTGGTTGCATCTATAGATGAACTTGCTACTAAAGCTATTGGTAAAAAAATAAAAAATGATGGYRCTTTAGATRMYKAARM---AAATCASAAYGGATCRTTGTTAGCAGGAGCCTATGCAATATCAACTCTAATAACACAAAAATTAAGTGTATTG------AATTCAGAAGAATTAAAGGCAGAAATTGTAAAGGCTAAGAAATGTTCCGAAGACTTTACTAAAAAACTAAAAGATAAGCACACAGAACTTGGTA--…	ospC.01	Apodemus sylvaticus	Kroondomein_exclosure	BM09
8j1|MG|NG	ATCATCAGTTAAAGACATTACAAATGAAATAGATAAAGCTATACAAGCAGCTAAAGACGCTGGTGTAAATACAGACGCGTTCACAAAAACACAAACAGGTGGCAAGGTGGCGGGCTCTCAAATAAGAGACGCAAAAAAGCTCATCGCTGAATTAACAATCGAATTTCTAAAAGCAACAGAAGAGGAAACTATTACATTTAAAGAAAATGGAGCGGGGGAAGAAGACTTCTCAGGAATATACGATTTAATACTCAACGCCGCAAAAGCAGTAGAAAAAATTGGGATGAAAGATATGAAACAAACGGTCGAAGATACCG	dbpA.02	AGATAATAGATAGCTAGCATCTTGCTAGCTGGATTACTCCATTCGGTAATCTTGGGATCAATAAATGTTTGCTTCTCCCCCCAAGCTTTTCGCAGCTTACCACGACCTTCTTCGCCTTAAAGCTCCTAGGCATCCACCATAGACTCTTATTACTTTGACCATATTTTTATCTTCCATCTCTATTTTGCCAATTTGTTTATACAACATAAAATAATATATATCTTTGTTTAATCCATGTCAATATATATA--TTATTTTTTATATTATTTGAATGTTTTATTCAAATAATATAA--ACATT--------TAAAAAATAAATTCAAGG	IGS.02	TGTAATAATTCAGGAAAAGGTGGGGATTCTACATCTACTAATCCTGCTGACGAGTCTGCTAAAGGGCCTAATCTTACAGAAATAAGTAAAAAAATTACAGATTCTAATGCATTTGTACTTGCTGTTAAAGAAGTTGAGACTTTGGTTGCATCTATAGATGAACTTGCTACTAAAGCTATTGGTAAAAAAATAAAAAATGATGGCACTTTAGATAACGAAGC---AAATCACAACGGATCATTGTTAGCAGGAGCCTATGCAATATCAACTCTAATAACACAAAAATTAAGTGTATTG------AATTCAGAAGAATTAAAGGCAGAAATTGTAAAGGCTAAGAAATGTTCCGAAGACTTTACTAAAAAACTAAAAGATAAGCACACAGAACTTGGTA--…	ospC.01	Myodes glareolus	Noord Ginkel	170
4l1|MG|NG	ATCATCAGTTAAAGACATTACAAATGAAATAGATAAAGCTATACAAGCAGCTAAAGACGCTGGTGTAAATACAGACGCGTTCACARAAACACAAACAGGTGGCAAGGTGGCGGGCTCTCAAATAAGAGACGCAAAAAAGCTCATCGCTGAATTAACAATCGAATTTCTAAAAGCAACAGAAGAGGAAACTATTACATTTAAAGAAAATGGAGCGGGGGAAGAAGACTTCTCAGGAATATACGATTTAATACTCAACGCCGCAAAAGCAGTAGAAAAAATTGGGATGAAAGRTATGAAACAAACGGTCGAAGATACCG	dbpA.02	AGATAATAGATAGCTAGCATCTTGCTAGCTGGATTACTCCATTCGGTAATCTTGGGATCAATAAATGTTTGCTTCTCCCCCCAAGCTTTTCGCAGCTTACCACGACCTTCTTCGCCTTAAAGCTCCTAGGCATCCACCATAGACTCTTATTACTTTGACCATATTTTTATCTTCCATCTCTATTTTGCCAATTTGTTTATACAACATAAAATAATATATATCTTTGTTTAATCCATGTCAATATATATA--TTATTTTTTATATTATTTGAATGTTTTATTCAAATAATATAA--ACATT--------TAAAAAATAAATTCARGG	IGS.02	TGTAATAATTCAGGAAAAGGTGGGGATTCTACATCTACTAATCCTGCTGACGAGTCTGCTAAAGGGCCTAATCTTACAGAAATAAGTAAAAAAATTACAGATTCTAATGCATTTGTACTTGCTGTTAAAGAAGTTGAGACTTTGGTTGCATCTATAGATGAACTTGCTACTAAAGCTATTGGTAAAAAAATAAAAAATGATGGCACTTTAGATAACGAAGC---AAATCACAACGGATCATTGTTAGCAGGAGCCTATGCAATATCAACTCTAATAACACAAAAATTAAGTGTATTG------AATTCAGAAGAATTAAAGGCAGAAATTGTAAAGGCTAAGAAATGTTCCGAAGACTTTACTAAAAAACTAAAAGATAAGCACACAGAACTTGGTA--…	ospC.01	Myodes glareolus	Noord Ginkel	170
6k1|MG|NG	ATCATCAGTTAAAGACATTACAAATGAAATAGATAAAGCTATACAAGCAGCTAAAGACGCTGGTGTAAAKACAGACGCGTTCACAGAAACACAAACAGGTGGCAAGGTGGCRGGCYCTMAAATAAGAGCAGCAAAAATKCWCRTCGCTGAMTTAACAATCRAATTYCTARAAGCAACAGAAGAGGAAACTATTACATTTAAAGAAAATGGAGCGGGGGAAGAWGAMTTCTCAGGAATATACGATTTAATACTCAACGCCGCAAAAGCAGTAGAAAAAATTGGGATGAAAGATATGAMAMAAACGGTCGAAGAKGCCG	dbpA.01	AGATTATTGATAGCTAGCATCTTGCTAGCTGGATTACTCCATTCGGTAATCTTGGGATCAATAAATGTTTGCTTCTCCCCCCAAGCTTTTCGCAGCTTACCACGACCTTCTTCGCCTTAAAGCTCCTAGGCATCCACCATAGACTCTTATTACTTTGACCATATTTTTATCTTCCATCTCTATTTTGCCAATTTGTTTATACAACATAAAATAATATATATCTTTGTTTAATCCATGTCAATATATATA--TTATTTTTTATATTATTTGAATGTTTTATTCAAATAATATAA--ACATT--------TAAAAAATAAWTTMARGG	IGS.09	TGTAATAATTCAGGGAAAGGTGGGGATTCTGCATCTACTAATCCTGCTGACGAGTCTGCGAAAGGGCCTAATCTTACAGAAATAAGCAAAAAAATTACAGATTCTAATGCATTTGTACTGGCTGTTAAAGAAGTTGAGACTTTGGTTTCATCTATAGATGAACTTGCT---AAAGCTATTGGTAAAAAAATAGATAACAATAATGGTTTAAGTGCTAATGC---GAATTTAAACACCTCATTGTTAGCAGGAGCCTATGCAATATCAACTCTAATAACACAAAAATTAAGTGTATTG------AATTCAGAAGGATTAAAGGAAAAAATTGAAAAGGCTAAGAACGCTTCTGCAGCATTTACTAATAAATTAAAAAATAGTCATGCAGAGCTTGGAGTG…	ospC.02	Myodes glareolus	Noord Ginkel	170
1g1|MG|PW	ATCATCAGTTAAAGACATTACAAATGAAATAGATAAAGCTATACAAGCAGCTAAAGACGCTGGTGTAAAGACAGACGCGTTCACAGAAACACAAACAGGTGGCAAGGTGGCAGGCCCTAAAATAAGAGCAGCAAAAATTCACGTCGCTGACTTAACAATCAAATTCCTAGAAGCAACAGAAGAGGAAACTATTACATTTAAAGAAAATGGAGCGGGGGAAGATGAATTCTCAGGAATATACGATTTAATACTCAACGCCGCAAAAGCAGTAGAAAAAATTGGGATGAAAGATATGACAAAAACGGTCGAAGAGGCCG	dbpA.01	AGATTATTGATAGCTAGCATCTTGCTAGCTGGATTACTCCATTCGGTAATCTTGGGATCAATAAATGTTTGCTTYTCCCCCCAAGCTTTTCGCAGCTTACCACGACCTTCTTCGCCTTAAAGCTCCTAGGCATCCACCATAGACTCTTATTACTTTGACCATATTTTTATCTTCCATCTCTATTTTGCCAATTTGTTTATACAACATAAAATAATATATATCTTTGTTTAATCCATGTCAATATATATA--TTATTTTTTATATTATTTGAATGTTTTATTCAAATAATATAA--ACATT--------TAAAAAATAAATTCARGG	IGS.09	TGTAATAATTCAGGGAAAGGTGGGGATTCTGCATCTACTAATCCTGCTGACGAGTCTGCGAAAGGGCCTAATCTTACAGAAATAAGCAAAAAAATTACAGATTCTAATGCATTTGTACTGGCTGTTAAAGAAGTTGAGACTTTGGTTTCATCTATAGATGAACTTGCT---AAAGCTATTGGTAAAAAAATAGATAACAATAATGGTTTAAGTGCTAATGC---GAATTTAAACACCTCATTGTTAGCAGGAGCCTATGCAATATCAACTCTAATAACACAAAAATTAAGTGTATTG------AATTCAGAAGGATTAAAGGAAAAAATTGAAAAGGCTAAGAACGCTTCTGCAGCATTTACTAATAAATTAAAAAATAGTCATGCAGAGCTTGGAGTG…	ospC.02	Myodes glareolus	Planken Wambuis	164
4d1|MG|NG	ATCATCAGTTAAAGACATTACAAATGAAATAGATAAAGCTATACAAGCAGCTAAAGACGCTGGTGTAAATACAGACGCGTTCACAAAAACACAAACAGGTGGCAAGGTGGCGGGCTCTCAAATAAGAGACGCAAAAAAGCTCATCGCTGAATTAACAATCGAATTTCTAAAAGCAACAGAAGAGGAAACTATTACATTTAAAGAAAATGGAGCGGGGGAAGAAGACTTCTCAGGAATATACGATTTAATACTCAACGCCGCAAAAGCAGTAGAAAAAATTGGGATGAAAGATATGAAACAAACGGTCGAAGATACCG	dbpA.02	AGATAATAGATAGCTAGCATCTTGCTAGCTGGATTACTCCATTCGGTAATCTTGGGATCAATAAATGTTTGCTTCT-CCCCCAAGCTTTTCGCAGCTTACCACGACCTTCTTCGCCTTAAAGCTCCTAGGCATTCACCATAGACTCTTATTACTTTGACCATATTTTTATCTTCCATCTCTATTTTGCCAATTTGTTYATACAACATARAATAATATATATCTTTGTTTAATCCATGTCAATATATATA--TTATTTTTTATATTATTTGAATGTTTTATTCAAATAATATAA--ACATT--------TAAAAAATAAATTCAAGG	IGS.01	TGTAATAATTCAGGAAAAGGTGGGGATTCTACATCTACTAATCCTGCTGACGAGTCTGCTAAAGGGCCTAATCTTACAGAAATAAGTAAAAAAATTACAGATTCTAATGCATTTGTACTTGCTGTTAAAGAAGTTGAGACTTTGGTTGCATCTATAGATGAACTTGCTACTAAAGCTATTGGTAAAAAAATAAAAAATGATGGCACTTTAGATAACGAAGC---AAATCACAACGGATCATTGTTAGCAGGAGCCTATGCAATATCAACTCTAATAACACAAAAATTAAGTGTATTG------AATTCAGAAGAATTAAAGGCAGAAATTGTAAAGGCTAAGAAATGTTCCGAAGACTTTACTAAAAAACTAAAAGATAAGCACACAGAACTTGGTA--…	ospC.01	Myodes glareolus	Noord Ginkel	149
8k1|MG|NG	ATCATCAGTTAAAGACATTACAAATGAAATAGATAAAGCTATACAAGCAGCTAAAGACGCTGGTGTAAATACAGACGCGTTCACARAAACACAAACAGGTGGCAAGGTGGCGGGCTCTCAAATAAGAGAMGCAAAAAAGCTCATCGCTGAATTAACAATCGAATTTCTAAAAGCAACAGAAGAGGAAACTATTACATTTAAAGAAAATGGAGCGGGGGAAGAAGACTTCTCAGGAATATACGATTTAATACTCAACGCCGCAAAAGCAGTAGAAAAAATTGGGATGAAAGATATGAAACAAACGGTCGAAGATACCG	dbpA.02	AGATAATAGATAGCTAGCATCTTGCTAGCTGGATTACTCCATTCGGTAATCTTGGGATCAATAAATGTTTGCTTCT-CCCCCAAGCTTTTCGCAGCTTACCACGACCTTCTTCGCCTTAAAGCTCCTAGGCATTCACCATAGACTCTTATTACTTTGACCATATTTTTATCTTCCATCTCTATTTTGCCAATTTGTTTATACAACATAAAATAATATATATCTTTGTTTAATCCATGTCAATATATATA--TTATTTTTTATATTATTTGAATGTTTTATTCAAATAATATAA--ACATT--------TAAAAAATAAATTCAAGG	IGS.01	TGTAATAATTCAGGGAAAGGTGGAGATTCTGCATCTACTAATCCTGCTGACGAGTCTGCGAAAGGGCCTAATCTTACAGAAATAAGCAAAAAAATTACAGATTCTAATGCATTTGTACTTGCTGTTAAAGAAGTTGAGACTTTGGTTTCATCTATAGATGAACTTGCTGCTCAAGCTATTGGTAAAAAAATACAAAAC---AATGGTTTGACTGCCGAACA---GAATCAAAACGGATCATTGTTGGCCGGAGCCTATGCAATATCAGCCCTAATAACAAAAAAATTAGATGAATTGACCAAAAATTCAGGAGAATTAAAAGGAGAAGTTGAAAAAGCTAAGAAATGTTCCGAAGAATTTACTAATAAACTAAAAGGTGGTCATGCAGAGCTTGGAC--…	ospC.05	Myodes glareolus	Noord Ginkel	170
8c1|MG|NG	ATCATCAGTTAAAGACATTACAAATGAAATAGATAAAGCTATACAAGCAGCTAAAGACGCTGGTGTAAATACAGACGCGTTCACAAAAACACAAACAGGTGGCAAGGTGGCGGGCTCTCAAATAAGAGACGCAAAAAAGCTCATCGCTGAATTAACAATCGAATTTCTAAAAGCAACAGAAGAGGAAACTATTACATTTAAAGAAAATGGAGCGGGGGAAGAAGACTTCTCAGGAATATACGATTTAATACTCAACGCCGCAAAAGCAGTAGAAAAAATTGGGATGAAAGATATGAAACAAACGGTCGAAGATACCG	dbpA.02	AGATAATAGATAGCTAGCATCTTGCTAGCTGGATTACTCCATTCGGTAATCTTGGGATCAATAAATGTTTGCTTCT-CCCCCAAGCTTTTCGCAGCTTACCACGACCTTCTTCGCCTTAAAGCTCCTAGGCATTCACCATAGACTCTTATTACTTTGACCATATTTTTATCTTCCATCTCTATTTTGCCAATTTGTTCATACAACATAGAATAATATATATCTTTGTTTAATCCATGTCAATATATATA--TTATTTTTTATATTATTTGAATGTTTTATTCAAATAATATAA--ACATT--------TAAAAAATAAATTCAAGG	IGS.06	TGTAATAMTTCAGGAAAAGGTGGGGATTCTACATCTACTAATCCTGCTGACGAGTCTGCTAAAGGGCCTAATCTTACAGAAATAAGTAAAAAAATTACAGATTCTAATGCATTTGTACTTGCTGTTAAAGAAGTTGAGACTTTGGTTGCATCTATAGATGAACTTGCTACTAAAGCTATTGGTAAAAAAATAAAAAATGATGGCACTTTAGATAACGAAGC---AAATCACAACGGATCATTGTTAGCAGGAGCCTATGCAATATCAACTCTAATAACACAAAAATTAAGTGTATTG------AATTCAGAAGAATTAAAGGCAGAAATTGTAAAGGCTAAGAAATGTTCCGAAGACTTTACTAAAAAACTAAAAGATAAGCACACAGAACTTGGTA--…	ospC.01	Myodes glareolus	Noord Ginkel	149
6v1|AS|KDZ	ATCATCAGTTAAAGACATTACAAATGAAATAGATAAAGCTATACAAGCAGCTAAAGACGCTGGTGTAAATACAGACGCGTTCACAGAAACACAAACAGGTGGCAAGGTGGCAGGCCCTAAAATAAGAGCAGCAAAAATTCACGTCGCTGACTTAACAATCAAATTCCTAGAAGCAACAGAAGAGGAAACTATTACATTTAAAGAAAATGGAGCGGGGGAAGATGAATTCTCAGGAATATACGATTTAATACTCAACGCCGCAAAAGCAGTAGAAAAAATTGGGATGAAAGATATGACAAAAACGGTCGAAGAGGCCG	dbpA.05	AGATAATAGATAGCTAGCATCTTGCTAGCTGGATTACTCCATTCGGTAATCTTGGGATCAATAAATGTTTGCTTMT-CCCCCAAGCTTTTCGCAGCTTACCACGACCTTCTTCGCCTTAAAGCTCCTAGGCATYCACCATAGACTCTTATTACTTTGACCATATTTTTATCTTCCATCTCTATTTTGCCAATTTGTTTATACAACATARAATAATATATATCTTTGTTTAATCCATGTCAATATATATA--TTATTTTTTATATTATTTGAATGTTTTATTCAAATAATATAA--ACATT--------TAAAAAATAAATTCAAGG	IGS.01	TGTAATAATTCAGGGAAAGGTGGGGATTCTGCATCTACTAATCCTGCTGACGAGTCTGCGAAAGGGCCTAATCTTACAGAAATAAGCAAAAAAATTACAGATTCTAATGCATTTGTACTTGCTGTTAAAGAAGTTGAGACTTTGGTTTTATCTATAGATGAACTTGCTAAGAAAGCTATTGGTCAAAAAATAGACAATAATAATGGTTTAGCTGCTTTAAA---TAATCAGAATGGATCGTTGTTAGCAGGAGCCTATGCAATATCAACCCTAATAACAGAAAAATTGAGTAAATTG---AAAAATTTAGAAGAATTAAAGACAGAAATTGCAAAGGCTAAGAAATGTTCCGAAGAATTTACTAATAAACTAAAAAGTGGTCATGCAGATCTTGGCA--…	ospC.08	Apodemus sylvaticus	Kroondomein_exclosure	BM09
1i1|MG|NG	ATCATCAGTTAAAGACATTACAAATGAAATAGATAAAGCTATACAAGCAGCTAAAGACGCTGGTGTAAAGACAGACGCGTTCACAGAAACACAAACAGGTGGCAAGGTGGCAGGCCCTAAAATAAGAGCAGCAAAAATTCACGTCGCTGACTTAACAATCAAATTCCTAGAAGCAACAGAAGAGGAAACTATTACATTTAAAGAAAATGGAGCGGGGGAAGATGAATTCTCAGGAATATACGATTTAATACTCAACGCCGCAAAAGCAGTAGAAAAAATTGGGATGAAAGATATGACAAAAACGGTCGAAGAGGCCG	dbpA.01	AGATAATAGATAGCTAGCATCTTGCTAGCTGGATTACTCCATTCGGTAATCTTGGGATCAATAAATGTTTGCTTCT-CCCCCAAGCTTTTCGCAGCTTACCACGACCTTCTTCGCCTTAAAGCTCCTAGGCATCCACCATAGACTCTTATTACTTTGACCATATTTTTATCTTCCATCTCTATTTTGCCAATTTGTTTATACAACATAAAATAATATATATCTTTGTTTAATCCATGTCAATATATATA--TTATTTTTTATATTATTTGAATGTTTTATTCAAATAATATAA--ACATT--------TAAAAAATAAATTTAAGG	IGS.04	TGTAATAATTCAGGGAAAGGTGGGGATTCTGCATCTACTAATCCTGCTGACGAGTCTGCGAAAGGGCCTAATCTTACAGAAATAAGCAAAAAAATTACAGATTCTAATGCATTTGTACTGGCTGTTAAAGAAGTTGAGACTTTGGTTTCATCTATAGATGAACTTGCT---AAAGCTATTGGTAAAAAAATAGATAACAATAATGGTTTAAGTGCTAATGC---GAATTTAAACACCTCATTGTTAGCAGGAGCCTATGCAATATCAACTCTAATAACACAAAAATTAAGTGTATTG------AATTCAGAAGGATTAAAGGAAAAAATTGAAAAGGCTAAGAACGCTTCTGCAGCATTTACTAATAAATTAAAAAATAGTCATGCAGAGCTTGGAGTG…	ospC.02	Myodes glareolus	Noord Ginkel	170
3k1|MG|NG	ATCATCAGTTAAAGACATTACAAATGAAATAGATAAAGCTATACAAGCAGCTAAAGACGCTGGTGTAAATACAGACGCGTTCACAAAAACACAAACAGGTGGCAAGGTGGCGGGCTCTCAAATAAGAGACGCAAAAAAGCTCATCGCTGAATTAACAATCGAATTTCTAAAAGCAACAGAAGAGGAAACTATTACATTTAAAGAAAATGGAGCGGGGGAAGAAGACTTCTCAGGAATATACGATTTAATACTCAACGCCGCAAAAGCAGTAGAAAAAATTGGGATGAAAGATATGAAACAAACGGTCGAAGATACCG	dbpA.02	AGATAATAGATAGCTAGCATCTTGCTAGCTGGATTACTCCATTCGGTAATCTTGGGATCAATAAATGTTTGCTTCT-CCCCCAAGCTTTTCGCAGCTTACCACGACCTTCTTCGCCTTAAAGCTCCTAGGCATCCACCATAGACTCTTATTACTTTGACCATATTTTTATCTTCCATCTCTATTTTGCCAATTTGTTTATACAACATAAAATAATATATATCTTTGTTTAATCCATGTCAATATATATA--TTATTTTTTATATTATTTGAATGTTTTATTCAAATAATATAA--ACATT--------TAAAAAATAAATTTAAGG	IGS.04	TGTAATAATTCAGGGAAAGGTGGGGATTCTGCATCTACTAATCCTGCTGACGAGTCTGCGAAAGGGCCTAATCTTACAGAAATAAGCAAAAAAATTACAGATTCTAATGCATTTGTACTGGCTGTTAAAGAAGTTGAGACTTTGGTTTCATCTATAGATGAACTTGCT---AAAGCTATTGGTAAAAAAATAGATAACAATAATGGTTTAAGTGCTAATGC---GAATTTAAACACCTCATTGTTAGCAGGAGCCTATGCAATATCAACTCTAATAACACAAAAATTAAGTGTATTG------AATTCAGAAGGATTAAAGGAAAAAATTGAAAAGGCTAAGAACGCTTCTGCAGCATTTACTAATAAATTAAAAAATAGTCATGCAGAGCTTGGAGTG…	ospC.02	Myodes glareolus	Noord Ginkel	170
5u1|AS|KDZ	ATCATCAGTTAAAGACATTACAAATGAAATAGATAAAGCTATACAAGCAGCTAAAGACGCTGGTGTAAATACAGACGCGTTCACAGAAACACAAACAGGTGGCAAGGTGGCAGGCCCTAAAATAAGAGCAGCAAAAATTCACGTCGCTGACTTAACAATCAAATTCCTAGAAGCAACAGAAGAGGAAACTATTACATTTAAAGAAAATGGAGCGGGGGAAGATGAATTCTCAGGAATATACGATTTAATACTCAACGCCGCAAAAGCAGTAGAAAAAATTGGGATGAAAGATATGACAAAAACGGTCGAAGAGGCCG	dbpA.05	AGATAATAGATAGCTAGCATCTTGCTAGCTGGATTACTCCATTCGGTAATCTTGGGATCAATAAATGTTTGCTTAT-CCCCCAAGCTTTTCGCAGCTTACCACGACCTTCTTCGCCTTAAAGCTCCTAGGCATCCACCATAGACTCTTATTACTTTGACCATATTTTTATCTTCCATCTCTATTTTGCCAATTTGTTTATACAACATAGAATAATATATATCTTTGTTTAATCCATGTCAATATATATA--TTATTTTTTATATTATTTGAATGTTTTATTCAAATAATATAA--ACATT--------TAAAAAATAAATTCAAGG	IGS.05	TGTAATAATTCAGGGAAAGGTGGGGATTCTGCATCTACTAATCCTGCTGACGAGTCTGCGAAAGGGCCTAATCTTACAGAAATAAGCAAAAAAATTACAGATTCTAATGCATTTGTACTTGCTGTTAAAGAAGTTGAGACTTTGGTTTTATCTATAGATGAACTTGCTAAGAAAGCTATTGGTCAAAAAATAGACAATAATAATGGTTTAGCTGCTTTAAA---TAATCAGAATGGATCGTTGTTAGCAGGAGCCTATGCAATATCAACCCTAATAACAGAAAAATTGAGTAAATTG---AAAAATTTAGAAGAATTAAAGACAGAAATTGCAAAGGCTAAGAAATGTTCCGAAGAATTTACTAATAAACTAAAAAGTGGTCATGCAGATCTTGGCA--…	ospC.06	Apodemus sylvaticus	Kroondomein_exclosure	BM09
3w1|AS|DW	ATCATCAGTTAAAGRCATTACAAATGAAATAGAGAAAGCTATAAAAGAAGCTGAAGACGCTGGTGTAAAGACAGACGCGTTCACAGAAACACAAACAGGTGGCAAGGTGGGGGGCTCTCAAATAAGAGCAGCAAAAATACGCGTCGCTGACTTAACAATCAAATTCCTAGAAGCAACAGAAGAGGAAACTATTACATTTAAAGAAAATGGAGCGGGGGAAGAAGACTTCTCAGGAATATACGATTTAATACTCAACGCCGCAAAAGCAGTAGAAAAAATTGGGATGCAAGGTATGAAACAAGCGGTCGAAGAGGCCG	dbpA.03	AGATAATAGATAGCTAGCATCTTGCTAGCTGGATTACTCCATTCGGTAATCTTGGGATCAATAAATGTTTGCTTCTCCCCCCAAGCTTTTCGCAGCTTACCACGACCTTCTTCGCCTTAAAGCTCCTAGGCATCCACCATAGACTCTTATTACTTTGACCATATTTTTATCTTCCATCTCTATTTTGCCAATTTGTTTATACAACATAAAATAATATATATCTTTGTTTAATCCATGTCAATATATATA--TTATTTTTTATATTATTTGAATGTTTTATTCAAATAATATAA--ACATT--------TAAAAAATAAATTCAAGG	IGS.02	TGTAATAATTCAGGGAAAGGTGGGGATTCTGCATCTACTAATCCTGCTGACGAGTCTGCGAAAGGGCCTAATCTTACAGAAATAAGCAAAAAAATTACAGATTCTAATGCATTTGTACTGGCTGTTAAAGAAGTTGAGACTTTGGTTTCATCTATAGATGAACTTGCT---AAAGCTATTGGTAAAAAAATAGATAACAATAATGGTTTAAGTGCTAATGC---GAATTTAAACACCTCATTGTTAGCAGGAGCCTATGCAATATCAACTCTAATAACACAAAAATTAAGTGTATTG------AATTCAGAAGGATTAAAGGAAAAAATTGAAAAGGCTAAGAACGCTTCTGCAGCATTTACTAATAAATTAAAAAATAGTCATGCAGAGCTTGGAGTG…	ospC.02	Apodemus sylvaticus	Deelerwoud	BM14
4w1|AS|DW	ATCATCAGTTAAAGACATTACAAATGAAATAGAGAAAGCTATAAAAGAAGCTGAAGACGCTGGTGTAAAGACAGACGCGTTCACAGAAACACAAACAGGTGGCAAGGTGGGGGGCTCTCAAATAAGAGCAGCAAAAATACGCGTCGCTGACTTAACAATCAAATTCCTAGAAGCAACAGAAGAGGAAACTATTACATTTAAAGAAAATGGAGCGGGGGAAGAAGACTTCTCAGGAATATACGATTTAATACTCAACGCCGCAAAAGCAGTAGAAAAAATTGGGATGCAAGGTATGAAACAAGCGGTCGAAGAGGCCG	dbpA.03	AGATAATAGATAGCTAGCATCTTGCTAGCTGGATTACTCCATTCGGTAATCTTGGGATCAATAAATGTTTGCTTCTCCCCCCAAGCTTTTCGCAGCTTACCACGACCTTCTTCGCCTTAAAGCTCCTAGGCATCCACCATAGACTCTTATTACTTTGACCATATTTTTATCTTCCATCTCTATTTTGCCAATTTGTTTATACAACATAAAATAATATATATCTTTGTTTAATCCATGTCAATATATATA--TTATTTTTTATATTATTTGAATGTTTTATTCAAATAATATAA--ACATT--------TAAAAAATAAWTTCAAGG	IGS.02	TGTAATAATTCAGGGAAAGGTGGGGATTCTGCATCTACTAATCCTGCTGACGAGTCTGCGAAAGGGCCTAATCTTACAGAAATAAGCAAAAAAATTACAGATTCTAATGCATTTGTACTTGCTGTTAAAGAAGTTGAGACTTTGGTTTCATCTATAGATGAACTTGCCAATAAAGCTATTGGTAAAAAAATACAACAA---AATGGTTTAGGCGCCGAAGC---GAATCGCAACGAATCATTGTTAGCAGGAGTTCATGAAATATCAACACTAATAACAGAAAAATTAAGTAAATTG---AAAAATTCAGGAGAATTAAAGGCAAAAATTGAAGATGCTAAGAAATGTTCTGAAGAATTTACTAATAAACTAAGAGTTAGTCATGCAGATCTTGGTA--…	ospC.03	Apodemus sylvaticus	Deelerwoud	BM14
3s1|AS|DW	ATCATCAGTTAAAGACATKACAAATGAAATAGAGAAAGCTATAAAAGAAGYTGAAGACGSKGGKGTAAAGACAGAYGYGTTCACAGAAACACAAACAGGTGGCAAGGTGGGGGSCTTTCAAATAAGAGCAGCAAAAATACGCGTCGCTGAYTTAACAATCAAATTCMTAGAAGCAACAGAAGAGGAAWMTATTACATWWAAAGAAAAKGGAGCGGGGGAAGAAGAYTTCTCAGGAATATWCGATTTTATACTCAACGCCGCAAAAGCAGTAGAAAAAATTGGGATGCAAGGTATGAAACAAGCGGTMGAAGAGGCCG	unassigned	AGATAATAGATAGCTAGCATCTTGCTAGCTGGATTACTCCATTCGGTAATCTTGGGATCAATAAATGTTTGCTTTT-CCCCCAAGCTTTTCGCAGCTTACCACGACCTTCTTCGCCTTAAAGCTCCTAGGCATTCACCATAGACTCTTATTACTTTGACCATATTTTTATCTTCCATCTCTATTTTGCCAATTTGTTTATACAACATAGAATAATATATATCTTTGTTTAATCCATGTCAATATATATA--TTATTTTTTATATTATTTGAATAAAACATTCAAATAATATAA--ACATT--------TAAAAAATAAATTCAAGA	IGS.03	TGTAATAATTCAGGGAAAGGTGGAGATTCTGCATCTACTAATC---CTGATGAGTCTGCGAAAGGGCCTAATCTTACAGAAATAAGCAAAAAAATTACAGATTCCAATGCATTTGTACTAGCTGTTAAAGAAGTTGAGACTTTGGTTTCATCTATAGATGAACTTGCT---AGCGCTATTGGTCAAAAAATAGACCAA---AATGGTTTAGCTGCTGATGCGGCTGATCACAACACCTCATTGTTAGCAGGAGCCTATGCAATATCAGCCCTAATAAAACAAAAATTAGATGTATTA---AAAGGTCCAGAAGGGTTAAATAAAGAAATTGATGAGGCTAAGAAATGTTCTGATGCATTTACTAATAAATTAAAAAATAGTCATGCAGAGCTTGGGGCG…	ospC.04	Apodemus sylvaticus	Deelerwoud	BM02
3b1|MG|PW	ATCATCAGTTAAAGACATTACAAATGAAATAGAGAAAGCTATAMAAGMAGCTGAAGACGCTGGTGTAAAGACAGACGCGTTCACARATACACAAACAGGTGGCAAGGTGGCRGGCYCTMAAATAAGAGCAGCAAAAAWRCKCRTCGCTGAMTTAACAAYCRAATTYCTARAAGCAACAGAAGAGGAAACTATTAMWTTTAAAGAAAATGGAGCGGGGGAAGAAGACTTCTCAGGAATATAYGATTTAATATWCRRAGCCGCAAAAGCAGTAGAAAAAATTGGGATGAAAGRTATGGAACAAGMGGTCRAAGAKGCCR	dbpA.07	AGATAATAGATAGCTAGCATCTTGCTAGCTGGATTACTCCATTCGGTAATCTTGGGATCAATAAATGTTTGCTTTT-CCCCCAAGCTTTTCGCAGCTTACCACGACCTTCTTCGCCTTAAAGCTCCTAGGCATTCACCATAGACTCTTATTACTTTGACCATATTTTTATCTTCCATCTCTATTTTGCCAATTTGTTTATACAACATAGAATAATATATATCTTTGTTTAATCCATGTCAATATATATA--TTATTTTTTATATTATTTGAATAAAACATTCAAATAATATAA--ACATT--------TAAAAAATAAATTCAAGA	IGS.03	TGTAATAATTCAGGAAAAGGTGGGGATTCTACATCTACTAATCCTGCTGACGAGTCTGCTAAAGGGCCTAATCTTACAGAAATAAGTAAAAAAATTACAGATTCTAATGCATTTGTACTTGCTGTTAAAGAAGTTGAGACTTTGGTTTCATCTATAGATGAACTTGCTAMTAAAGCTATTGGTAAAAAAATAMAAAATGATGGCACTTKAGATAAMGAARM---WMAYCACAAATCATTGTTGGCAGGAGGTGCCKAATTATCATCAAYWMTAAYAAAAAAATTATTWAATGTAWWG------AATTCAGAAGAATTAAAGGCAGAAATTGWAAAGGCTAAGAAATGTTCCGAAGACTTTACTAAWAAACTAAAAGATARKCACRCAGAACTTGGTA--…	unassigned	Myodes glareolus	Planken Wambuis	141
7b1|MG|PW	ATCATCAGTTAAAGACATTACAAATGAAATAGAGAAAGCTATAAAAGAAGCTGAAGACGCTGGTGTAAAGACAGACGCGTTCACAGAAACACAAACAGGTGGCAAGGTGGGGGGCTCTCAAATAAGAGCAGCAAAAATACGCGTCGCTGACTTAACAATCAAATTCCTAGAAGCAACAGAAGAGGAAACTATTACATTTAAAGAAAATGGAGCGGGGGAAGAAGACTTCTCAGGAATATACGATTTAATACTCAACGCCGCAAAAGCAGTAGAAAAAATTGGGATGCAAGGTATGAAACAAGCGGTCGAAGAGGCCG	dbpA.03	AGATAATAGATAGCTAGCATCTTGCTAGCTGGATTACTCCATTCGGTAATCTTGGGATCAATAAATGTTTGCTTTT-CCCCCAAGCTTTTCGCAGCTTACCACGACCTTCTTCGCCTTAAAGCTCCTAGGCATTCACCATAGACTCTTATTACTTTGACCATATTTTTATCTTCCATCTCTATTTTGCCAATTTGTTTATACAACATAGAATAATATATATCTTTGTTTAATCCATGTCAATATATATA--TTATTTTTTATATTATTTGAATAAAACATTCAAATAATATAA--ACATT--------TAAAAAATAAATTCAAGA	IGS.03	TGTAATAATTCAGGGAAAGGTGGGGATATTGCATCTACTAATC---CTGATGAGTCTGCGAAAGGACCTAATCTTACAGAAATAAGCAAAAAAATTACAGATTCCAATGCAGTTGTACTAGCTGTGAAAGAAGTTGAGGCTTTGCTTTCATCTATAGATGAACTTGCT---AAAACTATTGGTAAAAAAATAGAGGCA---AATGGWTTGGGTAACGAAGC---GGATAAAAACACCTCATTGTTGGCGGGAGCCTATTCAMTATCAAGCCTAATAACAAAAAAATTAGAGGGATTGATCAAAAATTCAGGAGAATTAAAGACAGAAGTTGAAAAGGMTAAKAAYGCTTMTGCAGMATTTRTTAATAAATTAAAAATWAGTCATGCTCAACTTGGGGCG…	unassigned	Myodes glareolus	Planken Wambuis	141
9e1|MG|PW	ATCATCAGTTAAAGACATTACAAATGAAATAGATAAAGCTATACAAGCAGCTAAAGACGCTGGTGTAAAGACAGACGCGTTCACAGAAACACAAACAGGTGGCAAGGTGGCAGGCCCTAAAATAAGAGCAGCAAAAATTCACGTCGCTGACTTAACAATCAAATTCCTAGAAGCAACAGAAGAGGAAACTATTACATTTAAAGAAAATGGAGCGGGGGAAGATGAATTCTCAGGAATATACGATTTAATACTCAACGCCGCAAAAGCAGTAGAAAAAATTGGGATGAAAGATATGACAAAAACGGTCGAAGAGGCCG	dbpA.01	AGATAATAGATAGCTAGCATCTTGCTAGCTGGATTACTCCATTCGGTAATCTTGGGATCAATAAATGTTTGCTTTT-CCCCCAAGCTTTTCGCAGCTTACCACGACCTTCTTCGCCTTAAAGCTCCTAGGCATTCACCATAGACTCTTATTACTTTGACCATATTTTTATCTTCCATCTCTATTTTGCCAATTTGTTTATACAACATAGAATAATATATATCTTTGTTTAATCCATGTCAATATATATA--TTATTTTTTATATTATTTGAATAAAACATTCAAATAATATAA--ACATT--------TAAAAAATAAATTCAAGA	IGS.03	TGTAATAATTCAGGGAAAGGTGGGGATTCTGCATCTACTAATCCTGCTGACGAGTCTGCGAAAGGGCCTAATCTTACAGAAATAAGCAAAAAAATTACAGATTCTAATGCATTTGTACTTGCTGTTAAAGAAGTTGAGACTTTGGTTTCATCTATAGATGAACTTGCCAATAAAGCTATTGGTAAAAAAATACAACAA---AATGGTTTAGGCGCCGAAGC---GAATCGCAACGAATCATTGTTAGCAGGAGTTCATGAAATATCAACACTAATAACAGAAAAATTAAGTAAATTG---AAAAATTCAGGAGAATTAAAGGCAAAAATTGAAGATGCTAAGAAATGTTCTGAAGAATTTACTAATAAACTAAGAGTTAGTCATGCAGATCTTGGTA--…	ospC.03	Myodes glareolus	Planken Wambuis	164
7q1|MA|DW	ATCATCAGTTAAAGACATTACAAATGAAATAGATAAAGCTATACAAGCAGCTAAAGACGCTGGTGTAAATACAGACGCGTTCACAGAAACACAAACAGGTGGCAAGGTGGCGGGCTCTCAAATAAGAGACGCAAAAAAGCTCATCGCTGAATTAACAATCGAATTTCTAAAAGCAACAGAAGAGGAAACTATTACATTTAAAGAAAATGGAGCGGGGGAAGAAGACTTCTCAGGAATATACGATTTAATACTCAACGCCGCAAAAGCAGTAGAAAAAATTGGGATGAAAGGTATGAAACAAACGGTCGAAGATACCG	dbpA.04	AGATAATAGATAGCTAGCATCTTGCTAGCTGGATTACTCCATTCGGTAATCTTGGGATCAATAAATGTTTGCTTCT-CCCCCAAGCTTTTCGCAGCTTACCACGACCTTCTTCGCCTTAAAGCTCCTAGGCATCCACCATAGACTCTTATTACTTTGACCATATTTTTATCTTCCATCTCTATTTTGCCAATTTGTTTATACAACATAAAATAATATATATCTTTGTTTAATCCATGTCAATATATATA--TTATTTTTTATATTATTTGAATAAAACATTCAAATAATATAA--ACATT--------TAAAAAATAAATTTAAGG	IGS.08	TGTAATAATTCAGGGAAAGGTGGAGATTCTGCATCTACTAATC---CTGATGAGTCTGCGAAAGGGCCTAATCTTACAGAAATAAGCAAAAAAATTACAGATTCCAATGCATTTGTACTAGCTGTTAAAGAAGTTGAGACTTTGGTTTCATCTATAGATGAACTTGCT---AGCGCTATTGGTCAAAAAATAGACCAA---AATGGTTTAGCTGCTGATGCGGCTGATCACAACACCTCATTGTTAGCAGGAGCCTATGCAATATCAGCCCTAATAAAACAAAAATTAGATGTATTA---AAAGGTCCAGAAGGGTTAAATAAAGAAATTGATGAGGCTAAGAAATGTTCTGATGCATTTACTAATAAATTAAAAAATAGTCATGCAGAGCTTGGGGCG…	ospC.04	Microtus agrestis	Deelerwoud	AM03
7w1|AS|DW	ATCATCAGTTAAAGACATTACAAATGAAATAGATAAAGCTATACAAGCAGCTAAAGACGCTGGTGTAAAGACAGACGCGTTCACAGAAACACAAACAGGTGGCAAGGTGGCAGGCCCTAAAATAAGAGCAGCAAAAATTCACGTCGCTGACTTAACAATCAAATTCCTAGAAGCAACAGAAGAGGAAACTATTACATTTAAAGAAAATGGAGCGGGGGAAGATGAATTCTCAGGAATATACGATTTAATACTCAACGCCGCAAAAGCAGTAGAAAAAATTGGGATGAAAGATATGACAAAAACGGTCGAAGAGGCCG	dbpA.01	AGATAATAGATAGCTAGCATCTTGCTAGCTGGATTACTCCATTCGGTAATCTTGGGATCAATAAATGTTTGCTTCTCCCCCCAAGCTTTTCGCAGCTTACCACGACCTTCTTCGCCTTAAAGCTCCTAGGCATCCACCATAGACTCTTATTACTTTGACCATATTTTTATCTTCCATCTCTATTTTGCCAATTTGTTTATACAACATAAAATAATATATATCTTTGTTTAATCCATGTCAATATATATA--TTATTTTTTATATTATTTGAATGTTTTATTCAAATAATATAA--ACATT--------TAAAAAATAAATTCAAGG	IGS.02	TGTAATAATTCAGGGAAAGGTGGGGATTCTGCATCTACTAATCCTGCTGACGAGTCTGCGAAAGGGCCTAATCTTACAGAAATAAGCAAAAAAATTACAGATTCTAATGCATTTGTWCTGGCTGTTAAAGAAGKTGAGRCTTTGGTTTCATYTATAGATGAACTTGCT---AAAGCTATTGGTAAAAAAATAGATAACAATAATGGTTTAAGTGCTAATGC---GAATTTAAACACCTCATTGTTAGCAGGAGCCTATGCAATATCAACTCTAATAACACAAAAATTAAGTGTATTG------AATTCAGAAGGATTAAAGGAAAAAATTGAAAAGGCTAAGAACGCTTCTGCAGCATTTACTAATAAATTAAAAAATAGTCATGCAGAGCTYGGAGTG…	ospC.02	Apodemus sylvaticus	Deelerwoud	BM14
9z1|MG|KDM	ATCATCAGTTAAAGACATTACAAATGAAATAGATAAAGCTATACAAGCAGCTAAAGACGCTGGTGTAAAGACAGACGCGTTCACAGAAACACAAACAGGTGGCAAGGTGGCAGGCCCTAAAATAAGAGCAGCAAAAATTCACGTCGCTGACTTAACAATCAAATTCCTAGAAGCAACAGAAGAGGAAACTATTACATTTAAAGAAAATGGAGCGGGGGAAGATGAATTCTCAGGAATATACGATTTAATACTCAACGCCGCAAAAGCAGTAGAAAAAATTGGGATGAAAGATATGACAAAAACGGTCGAAGAGGCCG	dbpA.01	AGATAATAGATAGCTAGCATCTTGCTAGCTGGATTACTCCATTCGGTAATCTTGGGATCAATAAATGTTTGCTTCTCCCCCCAAGCTTTTCGCAGCTTACCACGACCTTCTTCGCCTTAAAGCTCCTAGGCATCCACCATAGACTCTTATTACTTTGACCATATTTTTATCTTCCATCTCTATTTTGCCAATTTGTTTATACAACATAAAATAATATATATCTTTGTTTAATCCATGTCAATATATATA--TTATTTTTTATATTATTTGAATGTTTTATTCAAATAATATAA--ACATT--------TAAAAAATAAATTCAAGG	IGS.02	TGTAATAATTCAGGGAAAGGTGGGGATTCTGCATCTACTAATCCTGCTGACGAGTCTGCGAAAGGGCCTAATCTTACAGAAATAAGCAAAAAAATTACAGATTCTAATGCATTTGTACTGGCTGTTAAAGAAGTTGAGACTTTGGTTTCATCTATAGATGAACTTGCT---AAAGCTATTGGTAAAAAAATAGATAACAATAATGGTTTAAGTGCTAATGC---GAATTTAAACACCTCATTGTTAGCAGGAGCCTATGCAATATCAACTCTAATAACACAAAAATTAAGTGTATTG------AATTCAGAAGGATTAAAGGAAAAAATTGAAAAGGCTAAGAACGCTTCTGCAGCATTTACTAATAAATTAAAAAATAGTCATGCAGAGCTTGGAGTG…	ospC.02	Myodes glareolus	Kroondomein	RW04
5b2|MG|KDM	ATCATCAGTTAAAGACATTACAAATGAAATAGATAAAGCTATACAAGCAGCTAAAGACGCTGGTGTAAAGACAGACGCGTTCACAGAAACACAAACAGGTGGCAAGGTGGCRGGCCCTMAAATAAGAGCAGCAAAAATTCWCGTCGCTGACTTAACAATCAAATTCCTAGAAGCAACAGAAGAGGAAACTATTACATTTAAAGAAAATGGAGCGGGGGAAGAWGAATTCTCAGGAATATACGATTTAATACTCAACGCCGCAAAAGCAGTAGAAAAAATTGGGATGAAAGGTATGACAMAAACGGTCGAAGAGGCCG	unassigned	NNNNNNNNNNNAGCTAGCATCTTGCTAGCTGGATTACTCCATTCGGTAATCTTGGGATCAATAAATGTTTGCTTCTCCCCCCAAGCTTTTCGCAGCTTACCACGACCTTCTTCGCCTTAAAGCTCCTAGGCATCCACCATAGACTCTTATTACTTTGACCATATTTTTATCTTCCATCTCTATTTTGCCAATTTGTTTATACAACATAAAATAATATATATCTTTGTTTAATCCATGTCAATATATATA--TTATTTTTTATATTATTTGAATGTTTTATTCAAATAATATAA--ACATT--------TAAAAAATAAANNNNNNN	IGS.02	NNNNNNNNNNNNNNNNNNNNNGGGGATTCTGCATCTACTAATCCTGCTGACGAGTCTGCGAAAGGGCCTAATCTTACAGAAATAAGCAAAAAAATTACAGATTCTAATGCATTTGTACTGGCTGTTAAAGAAGTTGAGACTTTGGTTTCATCTATAGATGAACTTGCT---AAAGCTATTGGTAAAAAAATAGATAAMAATAATGGTKTARGTGCTAATGC---GAATTTMAACACCTCATTGTTAGCAGGAGCCTATGCAATATCANCTCTAATAACACAAAAATTAAGTGTATTG------AATTCAGAAGGATTAAAGGAAAAAATTGAARAGGCTAATAACGCTTCTGCAGCATTTACTAATAAATTAAAAAATARTCATGCAGAGCTTGGAGTG…	unassigned	Myodes glareolus	Kroondomein	RW09
2b2|MG|KDM	ATCATCAGTTAAAGACATTACAAATGAAATAGATAAAGCTATACAAGCAGCTAAAGACGCTGGTGTAAAGACAGACGCGTTCACAGAAACACAAACAGGTGGCAAGGTGGCAGGCCCTAAAATAAGAGCAGCAAAAATTCACGTCGCTGACTTAACAATCAAATTCCTAGAAGCAACAGAAGAGGAAACTATTACATTTAAAGAAAATGGAGCGGGGGAAGATGAATTCTCAGGAATATACGATTTAATACTCAACGCCGCAAAAGCAGTAGAAAAAATTGGGATGAAAGATATGACAAAAACGGTCGAAGAGGCCG	dbpA.01	NNNNNNNNNNNAGCTAGCATCTTGCTAGCTGGATTACTCCATTCGGTAATCTTGGGATCAATAAATGTTTGCTTCTCCCCCCAAGCTTTTCGCAGCTTACCACGACCTTCTTCGCCTTAAAGCTCCTAGGCATCCACCATAGACTCTTATTACTTTGACCATATTTTTATCTTCCATCTCTATTTTGCCAATTTGTTTATACAACATAAAATAATATATATCTTTGTTTAATCCATGTCAATATATATA--TTATTTTTTATATTATTTGAATGTTTTATTCAAATAATATAA--ACATT--------TAAAAANNNNNNNNNNNN	IGS.02	TGTAATAATTCAGGGAAAGGTGGGGATTCTGCATCTACTAATCCTGCTGACGAGTCTGCGAAAGGGCCTAATCTTACAGAAATAAGCAAAAAAATTACAGATTCTAATGCATTTGTACTGGCTGTTAAAGAAGTTGAGACTTTGGTTTCATCTATAGATGAACTTGCT---AAAGCTATTGGTAAAAAAATAGATAACAATAATGGTTTAAGTGCTAATGC---GAATTTMAACACCTCATTGTTAGCAGGAGCCTATGCAATATCAACTCTAATAACACAAAAATTAAGTGTATTG------AATTCAGAAGGATTAAAGGAAAAAATTGAAAAGGCTAAGAACGNTTCTGCAGCATTTACTAATAAATTAAAAAATAGTCATGCAGAGCTTGGAGTG…	ospC.02	Myodes glareolus	Kroondomein	RW09
2z1|MG|KDZ	ATCATCAGTTAAAGACATTACAAATGAAATAGATAAAGCTATACAAGCAGCTAAAGACGCTGGTGTAAAKACAGACGCGTTCACAGAAACACAAACAGGTGGCAAGGTGGCRGGCYCTMAAATAAGAGMMGCAAAAAWKCTCRTCGCTGAMTTAACAATCRAATTYCTARAAGCAACAGAAGAGGAAACTATTACATTTAAAGAAAATGGAGCGGGGGAAGAWGAMTTCTCAGGAATATACGATTTAATACTCAACGCCGCAAAAGCAGTAGAAAAAATTGGGATGAAAGRTATGAMAMAAACGGTCGAAGAKRCCG	unassigned	NNNNNNNNNNNNNCTAGCATCTTGCTAGCTGGATTACTCCATTCGGTAATCTTGGGATCAATAAATGTTTGCTTCTCCCCCCAAGCTTTTCGCAGCTTACCACGACCTTCTTCGCCTTAAAGCTCCTAGGCATCCACCATAGACTCTTATTACTTTGACCATATTTTTATCTTCCATCTCTATTTTGCCAATTTGTTTATACAACATAAAATAATATATATCTTTGTTTAATCCATGTCAATATATATA--TTATTTTTTATATTATTTGAATGTTTTATTCAAATAATATAA--ACATT--------TAAAAAANNNNNNNNNNN	IGS.02	TGTAATAATTCAKSGAAAGRWGGGGATTCTGCATCTACTAATCCTGCTGACGAGTCTGCGAAAGGGCCTAATCTTACAGAAATAAGCAAAAAAATTACAGATTCTAATGCATTTGTACTGGCTGTTAAAGAAGTTGAGACTTTGGTTTCATCTATAGATGAACTTGCT---AAAGCTATTGGTAAAAAAATAGATAACAATAATGGTKTAAGTGCTAATGC---GAATTTMAACACCTCATTGTTAGCAGGAGCCTATGCAATATCAACTCTAATAACACAAAAATTARGTGTATTG------AATTCAGAAGGATTAAAGGAAAAAATTGAAAAGGCTAAGAACGCTTCTGCAGCATTTACTAATAAATTAAAAAATAGTCATGCAGAGCTTGGAGTG…	ospC.02	Myodes glareolus	Kroondomein_exclosure	RW02
7m1|MG|NG	ATCATCAGTTAAAGACATTACAAATGAAATAGATAAAGCTATACAAGCAGCTAAAGACGCTGGTGTAAAGACAGACGCGTTCACAGAAACACAAACAGGTGGCAAGGTGGCAGGCCCTAAAATAAGAGCAGCAAAAATTCACGTCGCTGACTTAACAATCAAATTCCTAGAAGCAACAGAAGAGGAAACTATTACATTTAAAGAAAATGGAGCGGGGGAAGATGAATTCTCAGGAATATACGATTTAATACTCAACGCCGCAAAAGCAGTAGAAAAAATTGGGATGAAAGATATGACAAAAACGGTCGAAGAGGCCG	dbpA.01	AGATAATAGATAGCTAGCATCTTGCTAGCTGGATTACTCCATTCGGTAATCTTGGGATCAATAAATGTTTGCTTCTCCCCCCAAGCTTTTCGCAGCTTACCACGACCTTCTTCGCCTTAAAGCTCCTAGGCATCCACCATAGACTCTTATTACTTTGACCATATTTTTATCTTCCATCTCTATTTTGCCAATTTGTTTATACAACATAAAATAATATATATCTTTGTTTAATCCATGTCAATATATATA--TTATTTTTTATATTATTTGAATGTTTTATTCAAATAATATAA--ACATT--------TAAAAAATAAATTCAAGG	IGS.02	TGTAATAATTCAGGGAAAGGTGGGGATTCTGCATCTACTAATCCTGCTGACGAGTCTGCGAAAGGGCCTAATCTTACAGAAATAAGCAAAAAAATTACAGATTCTAATGCATTTGTACTGGCTGTTAAAGAAGTTGAGACTTTGGTTTCATCTATAGATGAACTTGCT---AAAGCTATTGGTAAAAAAATAGATAACAATAATGGTTTAAGTGCTAATGC---GAATTTAAACACCTCATTGTTAGCAGGAGCCTATGCAATATCAACTCTAATAACACAAAAATTAAGTGTATTG------AATTCAGAAGGATTAAAGGAAAAAATTGAAAAGGCTAAGAACGCTTCTGCAGCATTTACTAATAAATTAAAAAATAGTCATGCAGAGCTTGGAGTG…	ospC.02	Myodes glareolus	Noord Ginkel	189
9j1|MG|NG	ATCATCAGTTAAAGACATTACAAATGAAATAGATAAAGCTATACAAGCAGCTAAAGACGSTGGTGTAAAGACAGACGCGTTCACARAAACACAAACAGGTGGCAAGGTGGCRGGCYCTAAAATAAGAGMAGCAAAAAWKCWCRTCGCTGAMTTAACAATCRAATTYCTARAAGCAACAGAAGAGGAAACTATTACATTTAAAGAAAATGGAGCGGGGGAAGAWGAATTMTCAGGAATATACGATTTAATACTCAACGCCGCAAAAGCAGTAGAAAAAATTGGGATGAAAGATATGACAMAAACGGTCGAAGAGSCCN	dbpA.01	AGATAATAGATAGCTAGCATCTTGCTAGCTGGATTACTCCATTCGGTAATCTTGGGATCAATAAATGTTTGCTTCTCCCCCCAAGCTTTTCGCAGCTTACCACGACCTTCTTCGCCTTAAAGCTCCTAGGCATCCACCATAGACTCTTATTACTTTGACCATATTTTTATCTTCCATCTCTATTTTGCCAATTTGTTTATACAACATAAAATAATATATATCTTTGTTTAATCCATGTCAATATATATA--TTATTTTTTATATTATTTGAATGTTTTATTCAAATAATATAA--ACATT--------TAAAAAATAAWTTCARGG	IGS.02	NA	NA	Myodes glareolus	Noord Ginkel	170
6s1|AS|DW	ATCATCAGTTAAAGACATTACAAATGAAATAGATAAAGCTATACAAGCAGCTAAAGACGCTGGTGTAAAGACAGACGCGTTCACAGAAACACAAACAGGTGGCAAGGTGGCAGGCCCTAAAATAAGAGCAGCAAAAATTCACGTCGCTGACTTAACAATCAAATTCCTAGAAGCAACAGAAGAGGAAACTATTACATTTAAAGAAAATGGAGCGGGGGAAGATGAATTCTCAGGAATATACGATTTAATACTCAACGCCGCAAAAGCAGTAGAAAAAATTGGGATGAAAGATATGACAAAAACGGTCGAAGAGGCCG	dbpA.01	NA	NA	TGTAATAATTCAGGGAAAGGTGGGGATTCTGCATCTACTAATCCTGCTGACGAGTCTGCGAAAGGGCCTAATCTTACAGAAATAAGCAAAAAAATTACAGATTCTAATGCATTTGTACTGGCTGTTAAAGAAGTTGAGACTTTGGTTTCATCTATAGATGAACTTGCT---AAAGCTATTGGTAAAAAAATAGATAACAATAATGGTTTAAGTGCTAATGC---GAATTTAAACACCTCATTGTTAGCAGGAGCCTATGCAATATCAACTCTAATAACACAAAAATTAAGTGTATTG------AATTCAGAAGGATTAAAGGAAAAAATTGAAAAGGCTAAGAACGCTTCTGCAGCATTTACTAATAAATTAAAAAATAGTCATGCAGAGCTTGGAGTG…	ospC.02	Apodemus sylvaticus	Deelerwoud	BM02
3c2|MG|DW	NNNNNNNNNNNNNNNNNNNNNNNNNNNNNNNNNNNNNNNNNNNNNNNNNNNTAAAGACGCTGGTGTAAAGACAGACGCGTTCACAGAAACACAAACAGGTGGCAAGGTGGCAGGCCCTAAAATAAGAGCAGCAAAAATTCACGTCGCTGACTTAACAATCAAATTCCTAGAAGCAACAGAAGAGGAAACTATTACATTTAAAGAAAATGGAGCGGGGGAAGATGAATTCTCAGGAATATACGATTTAATACTCAACGCCGCAAAAGCAGTAGAAAAAATTGGGATGAAAGATATGACAAAAACGGTCGAAGAGGCCG	dbpA.01	AGATAATAGATAGCTAGCATCTTGCTAGCTGGATTACTCCATTCGGTAATCTTGGGATCAATAAATGTTTGCTTTT-CCCCCAAGCTTTTCGCAGCTTACCACGACCTTCTTCGCCTTAAAGCTCCTAGGCATTCACCATAGACTCTTATTACTTTGACCATATTTTTATCTTCCATCTCTATTTTGCCAATTTGTTTATACAACATAGAATAATATATATCTTTGTTTAATCCATGTCAATATATATA--TTATTTTTTATATTATTTGAATAAAACATTCAAATAATATAA--ACATT--------TAAAAAATAAATTCAAGA	IGS.03	TGTAATAATTCAGGGAAAGGTGGGGATTCTGCATCTACTAATCCTGCTGACGAGTCTGCGAAAGGGCCTAATCTTACAGAAATAAGCAAAAAAATTACAGATTCTAATGCATTTGTACTGGCTGTTAAAGAAGTTGAGACTTTGGTTTCATCTATAGATGAACTTGCT---AAAGCTATTGGTAAAAAAATAGATAACAATAATGGTTTAAGTGCTAATGC---GAATTTAAACACCTCATTGTTAGCAGGAGCCTATGCAATATCAACTCTAATAACACAAAAATTAAGTGTATTG------AATTCAGAAGGATTAAAGGAAAAAATTGAAAAGGCTAAGAACGCTTCTGCAGCATTTACTAATAAATTAAAAAATAGTCATGCAGAGCTTGGAGTG…	ospC.02	Myodes glareolus	Deelerwoud	RW16
1b2|MG|DW	ATCATCAGTTAAAGACATTACAAATGAAATAGATAAAGCTATACAAGCAGCTAAAGACGCTGGTGTAAAGACAGACGCGTTCACAGAAACACAAACAGGTGGCAAGGTGGCAGGCCCTAAAATAAGAGCAGCAAAAATTCACGTCGCTGACTTAACAATCAAATTCCTAGAAGCAACAGAAGAGGAAACTATTACATTTAAAGAAAATGGAGCGGGGGAAGATGAATTCTCAGGAATATACGATTTAATACTCAACGCCGCAAAAGCAGTAGAAAAAATTGGGATGAAAGATATGACAAAAACGGTCGAAGAGGCCG	dbpA.01	NA	NA	NNNNNNNNNNNNNNNNNNNNNNNNNNNTCTGCATCTACTAATCCTGCTGACGAGTCTGCGAAAGGGCCTAATCTTACAGAAATAAGCAAAAAAATTACAGATTCTAATGCATTTGTACTGGCTGTTAAAGAAGTTGAGACTTTGGTTTCATCTATAGATGAACTTGCT---AAAGCTATTGGTAAAAAAATAGATAACAATAATGGTTTAAGTGCTAATGC---GAATTTAAACACCTCATTGTTAGCAGGAGCCTATGCAATATCAACTCTAATAACACAAAAATTAAGTGTATTG------AATTCAGAAGGATTAAAGGAAAAAATTGAARAGGCTAAGAACGCTTCTGCAGCATTTACTAATAAATTAAAAAATAGTCATGCAGAGCTTGGAGTG…	ospC.02	Myodes glareolus	Deelerwoud	RW08
7z1|MG|KDM	NNNNNNNNNNNNNNNNNNNNNNNNNNNNNNNNNNNNNNNNNNNNNNNNNNNNNNNNACGCTGGTGTAAAGACAGACGCGTTCACAGAAACACAAACAGGTGGCAAGGTGGCAGGCCCTAAAATAAGAGCAGCAAAAATTCACGTCGCTGACTTAACAATCAAATTCCTAGAAGCAACAGAAGAGGAAACTATTACATTTAAAGAAAATGGAGCGGGGGAAGATGAATTCTCAGGAATATACGATTTAATACTCAACGCCGCAAAAGCAGTAGAAAAAATTGGGATGAAAGATATGACAAAAACGGTCGAAGAGGCCG	dbpA.01	NA	NA	TGTAATAATTCAGGGAAAGGTGGGGATTCTGCATCTACTAATCCTGCTGACGAGTMTGCGAAAGGGCCTAATCTTACAGAAATAAGCAAAAAAATTACAGATTYTAATGCATTTGTACTGGCTGTTAAAGAAGTTGAGACTTTGGTTTCATCTATAGATGAACTTGCT---AAAGCTATTGGTAAAAAAATAGATAACAATAATGGTTTAAGTGYTAATGC---GAATTTAAACACCTCATTGTTAGCAGGAGCCTATGCAATATCAMCTCTAATAACACAAAAATTAAGTGTATTG------AATTCAGAAGGATTAAAGGAAAAAATTGAAAAGGCTAAGAACGCTTCTGCAGCATTTACTAATAAATTAAAAAATAGTCATGCAGAGCTTGGAGTG…	ospC.02	Myodes glareolus	Kroondomein	RW04
6y1|MG|KDZ	ATCATCAGTTAAAGACATTACAAATGAAATAGATAAAGCTATACAAGCAGCTAAAGACGCTGGTGTAAAKACAGACGCGTTCACAGAAACACAAACAGGTGGCAAGGTGGCRGGCYCTMAAATAAGAGMMGCAAAAAWKCWCRTCGCTGAMTTAACAATCRAATTYCTARAAGCAACAGAAGAGGAAACTATTACATTTAAAGAAAATGGAGCGGGGGAAGAWGAMTTCTCAGGAATATACGATTTAATACTCAACGCCGCAAAAGCAGTAGAAAAAATTGGGATGAAAGATATGAMAMAAACGGTCGAAGAKRCCG	unassigned	NA	NA	NNNNNNNNNNNNNNNNNNNNNNNNNNTTCTGCATCTACTAATCCTGCTGACGAGTCTGCGAAAGGGCCTAATCTTACAGAAATAAGCAAAAAAATTACAGATTCTAATGCATTTGTACTGGCTGTTAAAGAAGTTGAGACTTTGGTTTCATCTATAGATGAACTTGCT---AAAGCTATTGGWAAAAAAATAGATAACAATAATGGTKYWRGTGCTRMTGC---KAATTWMARCACCTCATTGTTAGCAGGAGCCTATGCAATATCAACCCTAATAACACAAAAATTAGGTGTATTG------AATTCAGAAGGATTAAAGGAAAAAATTGAAAAGGCTAAGAACGCTTCTGCAGCATTTACTAATAAATTAAAAAATAGTCATGCAGAGCTTGGAGTG…	unassigned	Myodes glareolus	Kroondomein_exclosure	RW02
8c2|MG|KDZ	ATCATCAGTTAAAGACATTACAAATGAAATAGATAAAGCTATACAAGCAGCTRAAGACGCTGGTGTAAAGACAGACGCGTTCACAGAAACACAAACAGGTGGCAAGGTGGCAGGCCCTAAAATAAGAGCAGCAAAAATTCACGTCGCTGACTTAACAATCAAATTCCTAGAAGCAACAGAAGAGGAAACTATTACATTTAAAGAAAATGGAGCGGGGGAAGAWGAATTCTCAGGAATATACGATTTAATACTCAACGCCGCAAAAGCAGTAGAAAAAATTGGGATGAAAGATATGACAAAAACGGTCGAAGAGGCCG	dbpA.01	NA	NA	TGTAATAATTCAGGGAAAGGTGGGGATTCTGCATCTACTAATCCTGCTGACGAGTCTGCGAAAGGGCCTAATCTTACAGAAATAAGCAAAAAAATTACAGATTCTAATGCATTTGTACTGGCTGTTAAAGAAGTTGAGACTTTGGTTTCATCTATAGATGAACTTGCT---AAAGCTATTGGTAAAAAAATAGATAACAATAATGGTTTAAGTGCTAATGC---GAATTTAAACACCTCATTGTTAGCAGGAGCCTATGCAATATCAACTCTAATAACACAAAAATTAAGTGTATTG------AATTCAGAAGGATTAAAGGAAAAAATTGAAAAGGCTAAGAACGCTTCTGCAGCATTTACTAATAAATTAAAAAATAGTCATGCAGAGCTTGGAGTG…	ospC.02	Myodes glareolus	Kroondomein_exclosure	RW18
6o1|MG|NG	ATCATCAGTTAAAGACATTACAAATGAAATAGATAAAGCTATACAAGCAGCTAAAGACGCTGGTGTAAAGACAGACGCGTTCACAGAAACACAAACAGGTGGCAAGGTGGCAGGCCCTAAAATAAGAGCAGCAAAAATTCACGTCGCTGACTTAACAATCAAATTCCTAGAAGCAACAGAAGAGGAAACTATTACATTTAAAGAAAATGGAGCGGGGGAAGATGAATTCTCAGGAATATACGATTTAATACTCAACGCCGCAAAAGCAGTAGAAAAAATTGGGATGAAAGATATGACAAAAACGGTCGAAGAGGCCG	dbpA.01	NA	NA	NNNNNNNNNNNNNNNNNNNNNNNNNNNNNNNNNNNNNNNNNNNNNNNNNNNNNNNNNNNNNNNNNNNNNNNNNNNNNNNNNNTAAGCAAAAAAATTACAGATTCTAATGCATTTGTACTGGCTGTTAAAGAAGTTGAGACTTTGGTTTCATCTATAGATGAACTTGCT---AAAGCTATTGGTAAAAAAATAGATAACAATAATGGTTTAAGTGYTAATGC---GAATTWAAACACCTCATTGTTAGCAGGAGCCTATGCAATATCAACTCTAATAACACAAAAATTAAGTGTATTG------AATTCAGAAGGATTAAAGGAAAAAATTGAAAAGGCTAAGAACGCTTCTGCAGCATTTACTAATAAATTAAAAAATAGTCATGCAGAGCTTGGAGTG…	ospC.02	Myodes glareolus	Noord Ginkel	189
4f1|MG|PW	ATCATCAGTTAAAGACATTACAAATGAAATAGATAAAGCTATACAAGCAGCTAAAGACGCTGGTGTAAAGACAGACGCGTTCACAGAAACACAAACAGGTGGCAAGGTGGCAGGCCCTAAAATAAGAGCAGCAAAAATTCACGTCGCTGACTTAACAATCAAATTCCTAGAAGCAACAGAAGAGGAAACTATTACATTTAAAGAAAATGGAGCGGGGGAAGATGAATTCTCAGGAATATACGATTTAATACTCAACGCCGCAAAAGCAGTAGAAAAAATTGGGATGAAAGATATGACAAAAACGGTCGAAGAGGCCG	dbpA.01	NA	NA	TGTAATAATTCAGGGAAAGGTGGGGATTCTGCATCTACTAATCCTGCTGACGAGTCTGCGAAAGGGCCTAATCTTACAGAAATAAGCAAAAAAATTACAGATTCTAATGCATTTGTACTGGCTGTTAAAGAAGTTGAGACTTTGGTTTCATCTATAGATGAACTTGCT---AAAGCTATTGGTAAAAAAATAGATAACAATAATGGTTTAAGTGCTAATGC---GAATTTAAACACCTCATTGTTAGCAGGAGCCTATGCAATATCAACTCTAATAACACAAAAATTAAGTGTATTG------AATTCAGAAGGATTAAAGGAAAAAATTGAAAAGGCTAAGAACGCTTCTGCAGCATTTACTAATAAATTAAAAAATAGTCATGCAGAGCTTGGAGTG…	ospC.02	Myodes glareolus	Planken Wambuis	164
5w1|AS|DW	NA	NA	AGATAATAGATAGCTAGCATCTTGCTAGCTGGATTACTCCATTCGGTAATCTTGGGATCAATAAATGTTTGCTTCTCCCCCCAAGCTTTTCGCAGCTTACCACGACCTTCTTCGCCTTAAAGCTCCTAGGCATCCACCATAGACTCTTATTACTTTGACCATATTTTTATCTTCCATCTCTATTTTGCCAATTTGTTTATACAACATAAAATAATATATATCTTTGTTTAATCCATGTCAATATATATA--TTATTTTTTATATTATTTGAATGTTTTATTCAAATAATATAA--ACATT--------TAAAAAATAAATTCAAGG	IGS.02	TGTAATAATTCAGGGAAAGGTGGGGATTCTGCATCTACTAATCCTGCTGACGAGTCTGCGAAAGGGCCTAATCTTACAGAAATAAGCAAAAAAATTACAGATTCTAATGCATTTGTACTGGCTGTTAAAGAAGTTGAGACTTTGGTTTCATCTATAGATGAACTTGCT---AAAGCTATTGGTAAAAAAATAGATAACAATAATGGTTTAAGTGCTAATGC---GAATTTAAACACCTCATTGTTAGCAGGAGCCTATGCAATATCAACTCTAATAACACAAAAATTAAGTGTATTG------AATTCAGAAGGATTAAAGGAAAAAATTGAAAAGGCTAAGAACGCTTCTGCAGCATTTACTAATAAATTAAAAAATAGTCATGCAGAGCTTGGAGTG…	ospC.02	Apodemus sylvaticus	Deelerwoud	BM14
2e1|AS|PW	NA	NA	AGATAATAGATAGCTAGCATCTTGCTAGCTGGATTACTCCATTCGGTAATCTTGGGATCAATAAATGTTTGCTTCTCCCCCCAAGCTTTTCGCAGCTTACCACGACCTTCTTCGCCTTAAAGCTCCTAGGCATCCACCATAGACTCTTATTACTTTGACCATATTTTTATCTTCCATCTCTATTTTGCCAATTTGTTTATACAACATAAAATAATATATATCTTTGTTTAATCCATGTCAATATATATA--TTATTTTTTATATTATTTGAATGTTTTATTCAAATAATATAA--ACATT--------TAAAAAATAAATTCAAGG	IGS.02	TGTAATAATTCAGGGAAAGGTGGGGATTCTGCATCTACTAATCCTGCTGACGAGTCTGCGAAAGGGCCTAATCTTACAGAAATAAGCAAAAAAATTACAGATTCTAATGCATTTGTACTGGCTGTTAAAGAAGTTGAGACTTTGGTTTCATCTATAGATGAACTTGCT---AAAGCTATTGGTAAAAAAATAGATAACAATAATGGTTTAAGTGCTAATGC---GAATTTAAACACCTCATTGTTAGCAGGAGCCTATGCAATATCAACTCTAATAACACAAAAATTAAGTGTATTG------AATTCAGAAGGATTAAAGGAAAAAATTGAAAAGGCTAAGAACGCTTCTGCAGCATTTACTAATAAATTAAAAAATAGTCATGCAGAGCTTGGAGTG…	ospC.02	Apodemus sylvaticus	Planken Wambuis	155
5e1|MG|NG	NA	NA	AGATAATAGATAGCTAGCATCTTGCTAGCTGGATTACTCCATTCGGTAATCTTGGGATCAATAAATGTTTGCTTCTCCCCCCAAGCTTTTCGCAGCTTACCACGACCTTCTTCGCCTTAAAGCTCCTAGGCATCCACCATAGACTCTTATTACTTTGACCATATTTTTATCTTCCATCTCTATTTTGCCAATTTGTTTATACAACATAAAATAATATATATCTTTGTTTAATCCATGTCAATATATATA--TTATTTTTTATATTATTTGAATGTTTTATTCAAATAATATAA--ACATT--------TAAAAAATAAATTCAAGG	IGS.02	TGTAATAATTCAGGGAAAGGTGGGGATTCTGCATCTACTAATCCTGCTGACGAGTCTGCGAAAGGGCCTAATCTTACAGAAATAAGCAAAAAAATTACAGATTCTAATGCATTTGTACTGGCTGTTAAAGAAGTTGAGACTTTGGTTTCATCTATAGATGAACTTGCT---AAAGCTATTGGTAAAAAAATAGATAACAATAATGGTTTAAGTGCTAATGC---GAATTTAAACACCTCATTGTTAGCAGGAGCCTATGCAATATCAACTCTAATAACACAAAAATTAAGTGTATTG------AATTCARAAGGATTAAAGGAAAAAATTGAAAAGGCTAAGAACGCTTCTGCAGCATTTACTAATAAATTAAAAAATAGTCATGCAGAGCTTGGAGTG…	ospC.02	Myodes glareolus	Noord Ginkel	158
2k1|MG|NG	NA	NA	AGATAATAGATAGCTAGCATCTTGCTAGCTGGATTACTCCATTCGGTAATCTTGGGATCAATAAATGTTTGCTTCT-CCCCCAAGCTTTTCGCAGCTTACCACGACCTTCTTCGCCTTAAAGCTCCTAGGCATCCACCATAGACTCTTATTACTTTGACCATATTTTTATCTTCCATCTCTATTTTGCCAATTTGTTTATACAACATAAAATAATATATATCTTTGTTTAATCCATGTCAATATATATA--TTATTTTTTATATTATTTGAATGTTTTATTCAAATAATATAA--ACATT--------TAAAAAATAAATTTAAGG	IGS.04	NNNNNNNNNNNNNNNNNNNNNNNNNNNNNNNNATCTACTAATCCTGCTGACGAGTCTGCTAAAGGGCCTAATCTTACAGAAATAAGYAAAAAAATTACAGATTCTAATGCATTTGTACTKGCTGTTAAAGAAGTTGAGACTTTGGTTGCATCTATAGATGAACTTGCTACTAMWRYTATTGRWAAAAAAAWAAAAAATGATGGYWCTTTAGATAACGAARC---WWATCACAMCKGATCATTGTTAGCAGGAKCCTATGCAATATCTACTCTAATAACACAAAAATTAAKTGTATTG------WATTCAGAAKAATTARAGGCAGAWATTGTAAAKGCTAACAMWTSTTCCGAAKACTTTACTAAAAAACTAAAARATAATCACACAGAACTTGGTA--…	ospC.04	Myodes glareolus	Noord Ginkel	170
9w1|AS|KDM	NA	NA	AGATAATAGATAGCTAGCATCTTGCTAGCTGGATTACTCCATTCGGTAATCTTGGGATCAATAAATGTTTGCTTCT-CCCCCAAGCTTTTCGCAGCTTACCACGACCTTCTTCGCCTTAAAGCTCCTAGGCATTCACCATAGACTCTTATTACTTTGACCATATTTTTATCTTCCATCTCTATTTTGCCAATTTGTTTATACAACATAAAATAATATATATCTTTGTTTAATCCATGTCAATATATATA--TTATTTTTTATATTATTTGAATGTTTTATTCAAATAATATAA--ACATT--------TAAAAAATAAATTCAAGG	IGS.01	TGTAATAATTCAGGAAAAGGTGGGGATTCTACATCTACTAATCCTGCTGACGAGTCTGCTAAAGGGCCTAATCTTACAGAAATAAGTAAAAAAATTACAGATTCTAATGCATTTGTACTTGCTGTTAAAGAAGTTGAGACTTTGGTTGCATCTATAGATGAACTTGCTACTAAAGCTATTGGTAAAAAAATAAAAAATGATGGCACTTTAGATAACGAAGC---AAATCACAACGGATCATTGTTAGCAGGAGCCTATGCAATATCAACTCTAATAACACAAAAATTAAGTGTATTG------AATTCAGAAGAATTAAAGGCAGAAATTGTAAAGGCTAAGAAATGTTCCGAAGACTTTACTAAAAAACTAAAAGATAAGCACACAGAACTTGGTA--…	ospC.01	Apodemus sylvaticus	Kroondomein	BM15
1x1|AS|KDM	NA	NA	AGATAATAGATAGCTAGCATCTTGCTAGCTGGATTACTCCATTCGGTAATCTTGGGATCAATAAATGTTTGCTTCT-CCCCCAAGCTTTTCGCAGCTTACCACGACCTTCTTCGCCTTAAAGCTCCTAGGCATTCACCATAGACTCTTATTACTTTGACCATATTTTTATCTTCCATCTCTATTTTGCCAATTTGTTTATACAACATAAAATAATATATATCTTTGTTTAATCCATGTCAATATATATA--TTATTTTTTATATTATTTGAATGTTTTATTCAAATAATATAA--ACATT--------TAAAAAATAAATTCAAGG	IGS.01	TGTAATAATTCAGGAAAAGGTGGGGATTCTACATCTACTAATCCTGCTGACGAGTCTGCTAAAGGGCCTAATCTTACAGAAATAAGTAAAAAAATTACAGATTCTAATGCATTTGTACTTGCTGTTAAAGAAGTTGAGACTTTGGTTGCATCTATAGATGAACTTGCTACTAAAGCTATTGGTAAAAAAATAAAAAATGATGGCACTTTAGATAACGAAGC---AAATCACAACGGATCATTGTTAGCAGGAGCCTATGCAATATCAACTCTAATAACACAAAAATTAAGTGTATTG------AATTCAGAAGAATTAAAGGCAGAAATTGTAAAGGCTAAGAAATGTTCCGAAGACTTTACTAAAAAACTAAAAGATAAGCACACAGAACTTGGTA--…	ospC.01	Apodemus sylvaticus	Kroondomein	BM15
2x1|AS|KDM	NA	NA	AGATAATAGATAGCTAGCATCTTGCTAGCTGGATTACTCCATTCGGTAATCTTGGGATCAATAAATGTTTGCTTCT-CCCCCAAGCTTTTCGCAGCTTACCACGACCTTCTTCGCCTTAAAGCTCCTAGGCATTCACCATAGACTCTTATTACTTTGACCATATTTTTATCTTCCATCTCTATTTTGCCAATTTGTTTATACAACATAAAATAATATATATCTTTGTTTAATCCATGTCAATATATATA--TTATTTTTTATATTATTTGAATGTTTTATTCAAATAATATAA--ACATT--------TAAAAAATAAATTCAAGG	IGS.01	TGTAATAATTCAGGAAAAGGTGGGGATTCTACATCTACTAATCCTGCTGACGAGTCTGCTAAAGGGCCTAATCTTACAGAAATAAGTAAAAAAATTACAGATTCTAATGCATTTGTACTTGCTGTTAAAGAAGTTGAGACTTTGGTTGCATCTATAGATGAACTTGCTACTAAAGCTATTGGTAAAAAAATAAAAAATGATGGCACTTTAGATAACGAAGC---AAATCACAACGGATCATTGTTAGCAGGAGCCTATGCAATATCAACTCTAATAACACAAAAATTAAGTGTATTG------AATTCAGAAGAATTAAAGGCAGAAATTGTAAAGGCTAAGAAATGTTCCGAAGACTTTACTAAAAAACTAAAAGATAAGCACACAGAACTTGGTA--…	ospC.01	Apodemus sylvaticus	Kroondomein	BM15
3x1|AS|KDM	NA	NA	AGATAATAGATAGCTAGCATCTTGCTAGCTGGATTACTCCATTCGGTAATCTTGGGATCAATAAATGTTTGCTTCT-CCCCCAAGCTTTTCGCAGCTTACCACGACCTTCTTCGCCTTAAAGCTCCTAGGCATTCACCATAGACTCTTATTACTTTGACCATATTTTTATCTTCCATCTCTATTTTGCCAATTTGTTTATACAACATAAAATAATATATATCTTTGTTTAATCCATGTCAATATATATA--TTATTTTTTATATTATTTGAATGTTTTATTCAAATAATATAA--ACATT--------TAAAAAATAAATTCAAGG	IGS.01	TGTAATAATTCAGGAAAAGGTGGGGATTCTACATCTACTAATCCTGCTGACGAGTCTGCTAAAGGGCCTAATCTTACAGAAATAAGTAAAAAAATTACAGATTCTAATGCATTTGTACTTGCTGTTAAAGAAGTTGAGACTTTGGTTGCATCTATAGATGAACTTGCTACTAAAGCTATTGGTAAAAAAATAAAAAATGATGGCACTTTAGATAACGAAGC---AAATCACAACGGATCATTGTTAGCAGGAGCCTATGCAATATCAACTCTAATAACACAAAAATTAAGTGTATTG------AATTCAGAAGAATTAAAGGCAGAAATTGTAAAGGCTAAGAAATGTTCCGAAGACTTTACTAAAAAACTAAAAGATAAGCACACAGAACTTGGTA--…	ospC.01	Apodemus sylvaticus	Kroondomein	BM15
4x1|AS|KDM	NA	NA	AGATAATAGATAGCTAGCATCTTGCTAGCTGGATTACTCCATTCGGTAATCTTGGGATCAATAAATGTTTGCTTCT-CCCCCAAGCTTTTCGCAGCTTACCACGACCTTCTTCGCCTTAAAGCTCCTAGGCATTCACCATAGACTCTTATTACTTTGACCATATTTTTATCTTCCATCTCTATTTTGCCAATTTGTTTATACAACATAAAATAATATATATCTTTGTTTAATCCATGTCAATATATATA--TTATTTTTTATATTATTTGAATGTTTTATTCAAATAATATAA--ACATT--------TAAAAAATAAATTCAAGG	IGS.01	TGTAATAATTCAGGAAAAGGTGGGGATTCTACATCTACTAATCCTGCTGACGAGTCTGCTAAAGGGCCTAATCTTACAGAAATAAGTAAAAAAATTACAGATTCTAATGCATTTGTACTTGCTGTTAAAGAAGTTGAGACTTTGGTTGCATCTATAGATGAACTTGCTACTAAAGCTATTGGTAAAAAAATAAAAAATGATGGCACTTTAGATAACGAAGC---AAATCACAACGGATCATTGTTAGCAGGAGCCTATGCAATATCAACTCTAATAACACAAAAATTAAGTGTATTG------AATTCAGAAGAATTAAAGGCAGAAATTGTAAAGGCTAAGAAATGTTCCGAAGACTTTACTAAAAAACTAAAAGATAAGCACACAGAACTTGGTA--…	ospC.01	Apodemus sylvaticus	Kroondomein	BM15
5x1|AS|KDM	NA	NA	AGATAATAGATAGCTAGCATCTTGCTAGCTGGATTACTCCATTCGGTAATCTTGGGATCAATAAATGTTTGCTTCT-CCCCCAAGCTTTTCGCAGCTTACCACGACCTTCTTCGCCTTAAAGCTCCTAGGCATTCACCATAGACTCTTATTACTTTGACCATATTTTTATCTTCCATCTCTATTTTGCCAATTTGTTTATACAACATAAAATAATATATATCTTTGTTTAATCCATGTCAATATATATA--TTATTTTTTATATTATTTGAATGTTTTATTCAAATAATATAA--ACATT--------TAAAAAATAAATTCAAGG	IGS.01	TGTAATAATTCAGGAAAAGGTGGGGATTCTACATCTACTAATCCTGCTGACGAGTCTGCTAAAGGGCCTAATCTTACAGAAATAAGTAAAAAAATTACAGATTCTAATGCATTTGTACTTGCTGTTAAAGAAGTTGAGACTTTGGTTGCATCTATAGATGAACTTGCTACTAAAGCTATTGGTAAAAAAATAAAAAATGATGGCACTTTAGATAACGAAGC---AAATCACAACGGATCATTGTTAGCAGGAGCCTATGCAATATCAACTCTAATAACACAAAAATTAAGTGTATTG------AATTCAGAAGAATTAAAGGCAGAAATTGTAAAGGCTAAGAAATGTTCCGAAGACTTTACTAAAAAACTAAAAGATAAGCACACAGAACTTGGTA--…	ospC.01	Apodemus sylvaticus	Kroondomein	BM15
6x1|AS|KDM	NA	NA	AGATAATAGATAGCTAGCATCTTGCTAGCTGGATTACTCCATTCGGTAATCTTGGGATCAATAAATGTTTGCTTCT-CCCCCAAGCTTTTCGCAGCTTACCACGACCTTCTTCGCCTTAAAGCTCCTAGGCATTCACCATAGACTCTTATTACTTTGACCATATTTTTATCTTCCATCTCTATTTTGCCAATTTGTTTATACAACATAAAATAATATATATCTTTGTTTAATCCATGTCAATATATATA--TTATTTTTTATATTATTTGAATGTTTTATTCAAATAATATAA--ACATT--------TAAAAAATAAATTCAAGG	IGS.01	TGTAATAATTCAGGAAAAGGTGGGGATTCTACATCTACTAATCCTGCTGACGAGTCTGCTAAAGGGCCTAATCTTACAGAAATAAGTAAAAAAATTACAGATTCTAATGCATTTGTACTTGCTGTTAAAGAAGTTGAGACTTTGGTTGCATCTATAGATGAACTTGCTACTAAAGCTATTGGTAAAAAAATAAAAAATGATGGCACTTTAGATAACGAAGC---AAATCACAACGGATCATTGTTAGCAGGAGCCTATGCAATATCAACTCTAATAACACAAAAATTAAGTGTATTG------AATTCAGAAGAATTAAAGGCAGAAATTGTAAAGGCTAAGAAATGTTCCGAAGACTTTACTAAAAAACTAAAAGATAAGCACACAGAACTTGGTA--…	ospC.01	Apodemus sylvaticus	Kroondomein	BM15
9x1|AS|KDM	NA	NA	AGATAATAGATAGCTAGCATCTTGCTAGCTGGATTACTCCATTCGGTAATCTTGGGATCAATAAATGTTTGCTTCT-CCCCCAAGCTTTTCGCAGCTTACCACGACCTTCTTCGCCTTAAAGCTCCTAGGCATTCACCATAGACTCTTATTACTTTGACCATATTTTTATCTTCCATCTCTATTTTGCCAATTTGTTTATACAACATAAAATAATATATATCTTTGTTTAATCCATGTCAATATATATA--TTATTTTTTATATTATTTGAATGTTTTATTCAAATAATATAA--ACATT--------TAAAAAATAAATTCAAGG	IGS.01	TGTAATAATTCAGGAAAAGGTGGGGATTCTACATCTACTAATCCTGCTGACGAGTCTGCTAAAGGGCCTAATCTTACAGAAATAAGTAAAAAAATTACAGATTCTAATGCATTTGTACTTGCTGTTAAAGAAGTTGAGACTTTGGTTGCATCTATAGATGAACTTGCTACTAAAGCTATTGGTAAAAAAATAAAAAATGATGGCACTTTAGATAACGAAGC---AAATCACAACGGATCATTGTTAGCAGGAGCCTATGCAATATCAACTCTAATAACACAAAAATTAAGTGTATTG------AATTCAGAAGAATTAAAGGCAGAAATTGTAAAGGCTAAGAAATGTTCCGAAGACTTTACTAAAAAACTAAAAGATAAGCACACAGAACTTGGTA--…	ospC.01	Apodemus sylvaticus	Kroondomein	BM15
1y1|AS|KDM	NA	NA	AGATAATAGATAGCTAGCATCTTGCTAGCTGGATTACTCCATTCGGTAATCTTGGGATCAATAAATGTTTGCTTCT-CCCCCAAGCTTTTCGCAGCTTACCACGACCTTCTTCGCCTTAAAGCTCCTAGGCATTCACCATAGACTCTTATTACTTTGACCATATTTTTATCTTCCATCTCTATTTTGCCAATTTGTTTATACAACATAAAATAATATATATCTTTGTTTAATCCATGTCAATATATATA--TTATTTTTTATATTATTTGAATGTTTTATTCAAATAATATAA--ACATT--------TAAAAAATAAATTCAAGG	IGS.01	TGTAATAATTCAGGAAAAGGTGGGGATTCTACATCTACTAATCCTGCTGACGAGTCTGCTAAAGGGCCTAATCTTACAGAAATAAGTAAAAAAATTACAGATTCTAATGCATTTGTACTTGCTGTTAAAGAAGTTGAGACTTTGGTTGCATCTATAGATGAACTTGCTACTAAAGCTATTGGTAAAAAAATAAAAAATGATGGCACTTTAGATAACGAAGC---AAATCACAACGGATCATTGTTAGCAGGAGCCTATGCAATATCAACTCTAATAACACAAAAATTAAGTGTATTG------AATTCAGAAGAATTAAAGGCAGAAATTGTAAAGGCTAAGAAATGTTCCGAAGACTTTACTAAAAAACTAAAAGATAAGCACACAGAACTTGGTA--…	ospC.01	Apodemus sylvaticus	Kroondomein	BM15
6u1|AS|KDZ	NA	NA	AGATAATAGATAGCTAGCATCTTGCTAGCTGGATTACTCCATTCGGTAATCTTGGGATCAATAAATGTTTGCTTCT-CCCCCAAGCTTTTCGCAGCTTACCACGACCTTCTTCGCCTTAAAGCTCCTAGGCATTCACCATAGACTCTTATTACTTTGACCATATTTTTATCTTCCATCTCTATTTTGCCAATTTGTTTATACAACATAAAATAATATATATCTTTGTTTAATCCATGTCAATATATATA--TTATTTTTTATATTATTTGAATGTTTTATTCAAATAATATAA--ACATT--------TAAAAAATAAATTCAAGG	IGS.01	TGTAATAATTCAGGAAAAGGTGGGGATTCTACATCTACTAATCCTGCTGACGAGTCTGCTAAAGGGCCTAATCTTACAGAAATAAGTAAAAAAATTACAGATTCTAATGCATTTGTACTTGCTGTTAAAGAAGTTGAGACTTTGGTTGCATCTATAGATGAACTTGCTACTAAAGCTATTGGTAAAAAAATAAAAAATGATGGCACTTTAGATAACGAAGC---AAATCACAACGGATCATTGTTAGCAGGAGCCTATGCAATATCAACTCTAATAACACAAAAATTAAGTGTATTG------AATTCAGAAGAATTAAAGGCAGAAATTGTAAAGGCTAAGAAATGTTCCGAAGACTTTACTAAAAAACTAAAAGATAAGCACACAGAACTTGGTA--…	ospC.01	Apodemus sylvaticus	Kroondomein_exclosure	BM09
8u1|AS|KDZ	NA	NA	AGATAATAGATAGCTAGCATCTTGCTAGCTGGATTACTCCATTCGGTAATCTTGGGATCAATAAATGTTTGCTTCT-CCCCCAAGCTTTTCGCAGCTTACCACGACCTTCTTCGCCTTAAAGCTCCTAGGCATTCACCATAGACTCTTATTACTTTGACCATATTTTTATCTTCCATCTCTATTTTGCCAATTTGTTTATACAACATAAAATAATATATATCTTTGTTTAATCCATGTCAATATATATA--TTATTTTTTATATTATTTGAATGTTTTATTCAAATAATATAA--ACATT--------TAAAAAATAAATTCAAGG	IGS.01	TGTAATAATTCAGGAAAAGGTGGGGATTCTACATCTACTAATCCTGCTGACGAGTCTGCTAAAGGGCCTAATCTTACAGAAATAAGTAAAAAAATTACAGATTCTAATGCATTTGTACTTGCTGTTAAAGAAGTTGAGACTTTGGTTGCATCTATAGATGAACTTGCTACTAAAGCTATTGGTAAAAAAATAAAAAATGATGGCACTTTAGATAACGAAGC---AAATCACAACGGATCATTGTTAGCAGGAGCCTATGCAATATCAACTCTAATAACACAAAAATTAAGTGTATTG------AATTCAGAAGAATTAAAGGCAGAAATTGTAAAGGCTAAGAAATGTTCCGAAGACTTTACTAAAAAACTAAAAGATAAGCACACAGAACTTGGTA--…	ospC.01	Apodemus sylvaticus	Kroondomein_exclosure	BM09
3v1|AS|KDZ	NA	NA	AGATAATAGATAGCTAGCATCTTGCTAGCTGGATTACTCCATTCGGTAATCTTGGGATCAATAAATGTTTGCTTCT-CCCCCAAGCTTTTCGCAGCTTACCACGACCTTCTTCGCCTTAAAGCTCCTAGGCATTCACCATAGACTCTTATTACTTTGACCATATTTTTATCTTCCATCTCTATTTTGCCAATTTGTTTATACAACATAAAATAATATATATCTTTGTTTAATCCATGTCAATATATATA--TTATTTTTTATATTATTTGAATGTTTTATTCAAATAATATAA--ACATT--------TAAAAAATAAATTCAAGG	IGS.01	TGTAATAATTCAGGAAAAGGTGGGGATTCTACATCTACTAATCCTGCTGACGAGTCTGCTAAAGGGCCTAATCTTACAGAAATAAGTAAAAAAATTACAGATTCTAATGCATTTGTACTTGCTGTTAAAGAAGTTGAGACTTTGGTTGCATCTATAGATGAACTTGCTACTAAAGCTATTGGTAAAAAAATAAAAAATGATGGCACTTTAGATAACGAAGC---AAATCACAACGGATCATTGTTAGCAGGAGCCTATGCAATATCAACTCTAATAACACAAAAATTAAGTGTATTG------AATTCAGAAGAATTAAAGGCAGAAATTGTAAAGGCTAAGAAATGTTCCGAAGACTTTACTAAAAAACTAAAAGATAAGCACACAGAACTTGGTA--…	ospC.01	Apodemus sylvaticus	Kroondomein_exclosure	BM09
3g1|AS|PW	ATCATCAGTTAAAGACATTACAAATGAAATAGATAAAGCTATACAAGCAGCTAAAGACGCTGGTGTAAATACAGACGCGTTCACAAAAACACAAACAGGTGGCAAGGTGGCGGGCTCTCAAATAAGAGACGCAAAAAAGCTCATCGCTGAATTAACAATCGAATTTCTAAAAGCAACAGAAGAGGAAACTATTACATTTAAAGAAAATGGAGCGGGGGAAGAAGACTTCTCAGGAATATACGATTTAATACTCAACGCCGCAAAAGCAGTAGAAAAAATTGGGATGAAAGATATGAAACAAACGGTCGAAGATACCG	dbpA.02	AGATAATAGATAGCTAGCATCTTGCTAGCTGGATTACTCCATTCGGTAATCTTGGGATCAATAAATGTTTGCTTCT-CCCCCAAGCTTTTCGCAGCTTACCACGACCTTCTTCGCCTTAAAGCTCCTAGGCATTCACCATAGACTCTTATTACTTTGACCATATTTTTATCTTCCATCTCTATTTTGCCAATTTGTTTATACAACATAAAATAATATATATCTTTGTTTAATCCATGTCAATATATATA--TTATTTTTTATATTATTTGAATGTTTTATTCAAATAATATAA--ACATT--------TAAAAAATAAATTCAAGG	IGS.01	NNNNNNNNNNCAGGAAAAGGTGGGGATTCTACATCTACTAATCCTGCTGACGAGTCTGCTAAAGGGCCTAATCTTACAGAAATAAGTAAAAAAATTACAGATTCTAATGCATTTGTACTTGCTGTTAAAGAAGTTGAGACTTTGGTTGCATCTATAGATGAACTTGCTACTAAAGCTATTGGTAAAAAAATAAAAAATGATGGCACTTTAGATAAMGAAGC---AAATCACAACGGATCATTGTTAGCAGGAGCCTATGCAATATCAACTCTAATAACACAAAAATTAAGTGTATTG------AATTCAGAAGAATTAAAGGCAGAAATTGTAAAGGCTAAGAAATGTTCCGAAGACTTTACTAAAAAACTAAAAGATAAGCACACAGAACTTGGTA--…	ospC.01	Apodemus sylvaticus	Planken Wambuis	169
7c1|MG|NG	NA	NA	AGATAATAGATAGCTAGCATCTTGCTAGCTGGATTACTCCATTCGGTAATCTTGGGATCAATAAATGTTTGCTTCT-CCCCCAAGCTTTTCGCAGCTTACCACGACCTTCTTCGCCTTAAAGCTCCTAGGCATTCACCATAGACTCTTATTACTTTGACCATATTTTTATCTTCCATCTCTATTTTGCCAATTTGTTTATACAACATAAAATAATATATATCTTTGTTTAATCCATGTCAATATATATA--TTATTTTTTATATTATTTGAATGTTTTATTCAAATAATATAA--ACATT--------TAAAAAATAAATTCAAGG	IGS.01	TGTAATAATTCAGGAAAAGGTGGGGATTYTACATYTACTAATCCTGCTGACGAGTCTGCTAAAGGGCCTAATCTTACAGAAATAAGTAAAAAAATTACAGATTCTAATGCATTTGTACTTGCTGTTAAAGAAGTTGAGACTTTGGTTGCATCTATAGATGAACTTGCTACTAAAGCTATTGGTAAAAAAATAAAAAATGATGGCACTTTAGATAACGAAGC---AAATCACAACGGATCATTGTTAGCAGGAGCCTATGCAATATCAACTCTAATAACACAAAAATTAAGTGTATTG------AATTCAGAAGAATTAAAGGCAGAAATTGTAAAGGCTAAGAAATGTTCCGAAGACTTTACTAAAAAACTAAAAGATAAGCACACAGAACTTGGTA--…	ospC.01	Myodes glareolus	Noord Ginkel	149
6d1|MG|NG	NA	NA	AGATAATAGATAGCTAGCATCTTGCTAGCTGGATTACTCCATTCGGTAATCTTGGGATCAATAAATGTTTGCTTCT-CCCCCAAGCTTTTCGCAGCTTACCACGACCTTCTTCGCCTTAAAGCTCCTAGGCATTCACCATAGACTCTTATTACTTTGACCATATTTTTATCTTCCATCTCTATTTTGCCAATTTGTTTATACAACATAAAATAATATATATCTTTGTTTAATCCATGTCAATATATATA--TTATTTTTTATATTATTTGAATGTTTTATTCAAATAATATAA--ACATT--------TAAAAAATAAATTCAAGG	IGS.01	TGTAATAATTCAGGAAAAGGTGGGGATTCTACATCTACTAATCCTGCTGACGAGTCTGCTAAAGGGCCTAATCTTACAGAAATAAGTAAAAAAATTACAGATTCTAATGCATTTGTACTTGCTGTTAAAGAAGTTGAGACTTTGGTTGCATCTATAGATGAACTTGCTACTAAAGCTATTGGTAAAAAAATAAAAAATGATGGCACTTTAGATAACGAAGC---AAATCACAACGGATCATTGTTAGCAGGAGCCTATGCAATATCAACTCTAATAACACAAAAATTAAGTGTATTG------AATTCAGAAGAATTAAAGGCAGAAATTGTAAAGGCTAAGAAATGTTCCGAAGACTTTACTAAAAAACTAAAAGATAAGCACACAGAACTTGGTA--…	ospC.01	Myodes glareolus	Noord Ginkel	149
4j1|MG|NG	ATCATCAGTTAAAGACATTACAAATGAAATAGATAAAGCTATACAAGCAGYTAAAGACGYTGGTGTAAAGACAGACGCGTTCACAGAAACACAAACAGGTGGCAAGGTGGCAGGCCCTAAAATAAGAGCAGCAAAAATTCACGTCGCTGACTTAACAATCAAATTCCTAGAAGCAACAGAAGAGGAAACTATTACATTTAAAGAAAATGGAGCGGGGGAAGATGAATTCTCAGGAATATACGATTTAATACTCAACGCCGCAAAAGCAGTAGAAAAAATTGGGATGAAAGATATGACAAAAACGGTCGAAGAGNNNN	dbpA.01	AGATAATAGATAGCTAGCATCTTGCTAGCTGGATTACTCCATTCGGTAATCTTGGGATCAATAAATGTTTGCTTCT-CCCCCAAGCTTTTCGCAGCTTACCACGACCTTCTTCGCCTTAAAGCTCCTAGGCATCCACCATAGACTCTTATTACTTTGACCATATTTTTATCTTCCATCTCTATTTTGCCAATTTGTTTATACAACATAAAATAATATATATCTTTGTTTAATCCATGTCAATATATATA--TTATTTTTTATATTATTTGAATGTTTTATTCAAATAATATAA--ACATT--------TAAAAAATAAATTTAAGG	IGS.04	TGTAATAATTCAGGAAAAGGTGGGGATTCTACATCTACTAATCCTGCTGACGAGTCTGCTAAAGGGCCTAATCTTACAGAAATAAGTAAAAAAATTACAGATTCTAATGCATTTGTACTTGCTGTTAAAGAAGTTGAGACTTTGGTTGCATCTATAGATGAACTTGCTACTAAAGCTATTGGTAAAAAAATAAAAAATGATGGCACTTTAGATAACGAAGC---AAATCACAACGGATCATTGTTAGCAGGAGCCTATGCAATATCAACTCTAATAACACAAAAATTAAGTGTATTG------AATTCAGAAGAATTAAAGGCAGAAATTGTAAAGGCTAAGAAATGTTCCGAAGACTTTACTAAAAAACTAAAAGATAAGCACACAGAACTTGGTA--…	ospC.01	Myodes glareolus	Noord Ginkel	170
4m1|MG|NG	ATCATCAGTTAAAGACATTACAAATGAAATAGATAAAGCTATACAAGCAGCTAAAGACGCTGGTGTAAAGACAGACGCGTTCACAGAAACACAAACAGGTGGCAAGGTGGCAGGCCCTAAAATAAGAGCAGCAAAAATTCACGTCGCTGACTTAACAATCAAATTCCTAGAAGCAACAGAAGAGGAAACTATTACATTTAAAGAAAATGGAGCGGGGGAAGATGAATTCTCAGGAATATACGATTTAATACTCAACGCCGCAAAAGCAGTAGAAAAAATTGGGATGAAAGATATGACAAAAACGGTCGAAGAGGCCG	dbpA.01	AGATAATAGATAGCTAGCATCTTGCTAGCTGGATTACTCCATTCGGTAATCTTGGGATCAATAAATGTTTGCTTCTCCCCCCAAGCTTTTCGCAGCTTACCACGACCTTCTTCGCCTTAAAGCTCCTAGGCATCCACCATAGACTCTTATTACTTTGACCATATTTTTATCTTCCATCTCTATTTTGCCAATTTGTTTATACAACATAAAATAATATATATCTTTGTTTAATCCATGTCAATATATATA--TTATTTTTTATATTATTTGAATGTTTTATTCAAATAATATAA--ACATT--------TAAAAAATAAATTCARGG	IGS.02	TGTAATAATTCAGGAAAAGGTGGGGATTRTACWTCTACTAATCCTGYTGACGAGTCTSSTAAAGGGCMTAATYTTACAGAAATAAGTAAAAAAATTACAGATTMTAATGCATTTGTMCTTGCTGTTAAAGAAGTTGAGACTTYGGTTGCATCTATAGATGAACTTGMTACTAAAGCTATTRGTAAAAAAATAAAAAATGATGGCACTTTAGATAACGAAGC---AAATCACAWCGGATCATTSTTAGCAGGAKCCTATGCAATATCAACTCTAATAACACAAAAATTAAGTGTATTG------AATTCAGAAGAATTAAAGGCAGAAATTGTAAAGGCTAAGAAATGTTCCGAAGMCTTTACTAAAAAAMTAAAAGATAAGCACACAGAACTTGGTA--…	ospC.01	Myodes glareolus	Noord Ginkel	189
4i1|MG|NG	ATCATCAGTTAAAGACATTACAAATGAAATAGATAAAGCTATACAAGCAGCTAAAGACGCTGGTGTAAAGACAGACGCGTTCACAGAAACACAAACAGGTGGCAAGGTGGCAGGCCCTAAAATAAGAGCAGCAAAAATTCACGTCGCTGACTTAACAATCAAATTCCTAGAAGCAACAGAAGAGGAAACTATTACATTTAAAGAAAATGGAGCGGGGGAAGATGAATTCTCAGGAATATACGATTTAATACTCAACGCCGCAAAAGCAGTAGAAAAAATTGGGATGAAAGATATGACAAAAACGGTCGAAGAGGCCG	dbpA.01	NA	NA	TGTAATAATTCAGGAAAAGGTGGGGATTCTACATCTACTAATCCTGCTGACGAGTCTGCTAAAGGGCCTAATCTTACAGAAATAAGTAAAAAAATTACAGATTCTAATGCATTTGTACTTGCTGTTAAAGAAGTTGAGACTTTGGTTGCATCTATAGATGAACTTGCTACTAAAGCTATTGGTAAAAAAATAAAAAATGATGGCACTTTAGATAACGAAGC---AAATCACAACGGATCATTGTTAGCAGGAGCCTATGCAATATCAACTCTAATAACACAAAAATTAAGTGTATTG------AATTCAGAAGAATTAAAGGCAGAAATTGTAAAGGCTAAGAAATGTTCCGAAGACTTTACTAAAAAACTAAAAGATAAGCACACAGAACTTGGTA--…	ospC.01	Myodes glareolus	Noord Ginkel	170
5q1|MA|PW	ATCATCAGTTAAAGACATTACAAATGAAATAGAGAAAGCTATAMAAGAAGCTGAAGACGCTGGKGTAAAGACAGACGCGTTCACAGAAACACAAACAGGTGGCAAGGTGGSGGGCTCTCAAATAAGAGCAGCAAAAAWRCKCRTCGCTGAATTAACAATCAAATTYCTARAAGCAACAGAAGAGGAAWCTATTACATTTAAAGAAAATGGAGCGGGGGAAGAAGACTTCTCAGGAATATACGATTTAATAMTCAACGCCGCAAAAGCAGTAGAAAAAATTGGGATGCAMGRTATGAAACAAGCGGTCGAAGAKGCCG	unassigned	NA	NA	TGTAATAATTCAGGGAAAGGTGGGGATTCTGCATCTACTAATCCTGCTGACGAGTCTGCGAAAGGGCCTAATCTTACAGAAATAAGCAAAAAAATTACAGATTCTAATGCATTTGTACTTGCTGTTAAAGAAGTTGAGACTTTGGTTTCATCTATAGATGAACTTGCCAATAAAGCTATTGGTAAAAAAATACAACAA---AATGGTTTAGGCGCCGAAGC---GAATCGCAACGAATCATTGTTAGCAGGAGTTCATGAAATATCAACACTAATAACAGAAAAATTAAGTAAATTG---AAAAATTCAGGAGAATTAAAGGCAAAAATTGAAGATGCTAAGAAATGTTCTGAAGAATTTACTAATAAACTAAGAGTTAGTCATGCAGATCTTGGTA--…	ospC.03	Microtus agrestis	Planken Wambuis	AM01
5a2|MG|DW	ATCATCAGTTAAAGACATTACAAATGAAATAGAGAAAGCTATAAAAGAAGCTGAAGACGCTGGTGTAAAGACAGACGCGTTCACAGAAACACAAACAGGTGGCAAGGTGGGGGGCTCTCAAATAAGAGCAGCAAAAATACGCGTCGCTGACTTAACAATCAAATTCCTAGAAGCAACAGAAGAGGAAACTATTACATTTAAAGAAAATGGAGCGGGGGAAGAAGACTTCTCAGGAATATACGATTTAATACTCAACGCCGCAAAAGCAGTAGAAAAAATTGGGATGCAAGGTATGAAACAAGCGGTCGAAGAGGCCG	dbpA.03	AGATAATAGATAGCTAGCATCTTGCTAGCTGGATTACTCCATTCGGTAATCTTGGGATCAATAAATGTTTGCTTTT-CCCCCAAGCTTTTCGCAGCTTACCACGACCTTCTTCGCCTTAAAGCTCCTAGGCATTCACCATAGACTCTTATTACTTTGACCATATTTTTATCTTCCATCTCTATTTTGCCAATTTGTTTATACAACATAGAATAATATATATCTTTGTTTAATCCATGTCAATATATATA--TTATTTTTTATATTATTTGAATAAAACATTCAAATAATATAA--ACATT--------TAAAAAATAAATTCAAGA	IGS.03	NNNNNNNATTCAGGGAAAGGTGGGGATTCTGCATCTACTAATCCTGCTGACGAGTCTGCGAAAGGGCCTAATCTTACAGAAATAAGCAAAAAAATTACAGATTCTAATGCATTTGTACTTGCTGTTAAAGAAGTTGAGACTTTGGTTTCATCTATAGATGAACTTGCCAATAAAGCTATTGGTAAAAAAATACAACAA---AATGGTTTAGGCGCCGAAGC---GAATCGCAACGAATCATTGTTAGCAGGAGTTCATGAAATATCAACACTAATAACAGAAAAATTAAGTAAATTG---AAAAATTCAGGAGAATTAAAGGCAAAAATTGAAGATGCTAAGAAATGTTCTGAAGAATTTACTAATAAACTAAGAGTTAGTCATGCAGATCTTGGTA--…	ospC.03	Myodes glareolus	Deelerwoud	RW16
8a2|MG|DW	ATCATCAGTTAAAGACATTACAAATGAAATAGAGAAAGCTATAAAAGAAGCTGAAGACGCTGGTGTAAAGACAGACGCGTTCACAGAAACACAAACAGGTGGCAAGGTGGGGGGCTCTCAAATAAGAGCAGCAAAAATWCGCGTCGCTGACTTAACAATCAAATTCCTAGAAGCAACAGAAGAGGAAACTATTACATTTAAAGAAAATGGAGCGGGGGAAGAAGACTTCTCAGGAATATACGATTTAATACTCAACGCCGCAAAAGCAGTAGAAAAAATTGGGATGMAAGGTATGAAACAAGCGGTCGAAGAGGCCG	dbpA.03	AGATAATAGATAGCTAGCATCTTGCTAGCTGGATTACTCCATTCGGTAATCTTGGGATCAATAAATGTTTGCTTTT-CCCCCAAGCTTTTCGCAGCTTACCACGACCTTCTTCGCCTTAAAGCTCCTAGGCATTCACCATAGACTCTTATTACTTTGACCATATTTTTATCTTCCATCTCTATTTTGCCAATTTGTTTATACAACATAGAATAATATATATCTTTGTTTAATCCATGTCAATATATATA--TTATTTTTTATATTATTTGAATAAAACATTCAAATAATATAA--ACATT--------TAAAAAATAAATTCAAGA	IGS.03	NNNNNNNNNNNNNGGAAAGGWGGGGRYTCTGCATCTACTAATCCTGCTGACGAGTCTGCGAAAGGGCCTAATCTTACAGAAATAAGCAAAAAAATTACAGATTCTAATGCATTTGTACTTGCTGTTAAAGAAGTTGAGACTTTGGTTTCATCTATAGATGAACTTGCCAATAAAGCTATTGGTAAAAAAATACAACAA---AATGGTTTAGGCGCCGAAGC---GAATCGCAACGAATCATTGTTAGCAGGAGYTCATGAAATATCAACACTAATAACAGAAAAATTAAGTAAATTG---AAAAATTCAGGAGAATTAAAGGCAAAAATTGAAGATGCTNAGAAATGTTCTGAAGAATTTACTAATAAACTAAGAGTTARTCATGCAGATCTTGGTA--…	ospC.03	Myodes glareolus	Deelerwoud	RW08
1c2|MG|DW	ATCATCAGTTAAAGACATTACAAATGAAATAGAGAAAGCTATAAAAGAAGCTGAAGACGCTGGTGTAAAGACAGACGCGTTCACAGAAACACAAACAGGTGGCAAGGTGGGGGGCTCTCAAATAAGAGCAGCAAAAATACGCGTCGCTGACTTAACAATCAAATTCCTAGAAGCAACAGAAGAGGAAACTATTACATTTAAAGAAAATGGAGCGGGGGAAGAAGACTTCTCAGGAATATACGATTTAATACTCAACGCCGCAAAAGCAGTAGAAAAAATTGGGATGCAAGGTATGAAACAAGCGGTCGAAGAGGCCG	dbpA.03	AGATAATAGATAGCTAGCATCTTGCTAGCTGGATTACTCCATTCGGTAATCTTGGGATCAATAAATGTTTGCTTTT-CCCCCAAGCTTTTCGCAGCTTACCACGACCTTCTTCGCCTTAAAGCTCCTAGGCATTCACCATAGACTCTTATTACTTTGACCATATTTTTATCTTCCATCTCTATTTTGCCAATTTGTTTATACAACATAGAATAATATATATCTTTGTTTAATCCATGTCAATATATATA--TTATTTTTTATATTATTTGAATAAAACATTCAAATAATATAA--ACATT--------TAAAAAATAAATNNNNNN	IGS.03	NNNNNNNNNNNNNNNNNNNNNNNNNNNNNTGCATCTACTAATCCTGCTGACGAGTCTGCGAAAGGGCCTAATCTTACAGAAATAAGCAAAAAAATTACAGATTCTAATGCATTTGTACTTGCTGTTAAAGAAGTTGAGACTTTGGTTTCATCTATAGATGAACTTGCCAATAAAGCTATTGGTAAAAAAATACAACAA---AATGGTTTAGGCGCCGAAGC---GAATCGCAACGAATCATTGTTAGCAGGAGYTCATGAAATATCAACACTAATAACAGAAAAATTAAGTAAATTG---AAAAATTCAGGAGAATTAAAGGCAAAAATTGARGATGCTAAGAAATGTTCTGAAGAATTTACTAATAAAMTAARAGTTARTCATGCAGATCTTGGTA--…	ospC.03	Myodes glareolus	Deelerwoud	RW16
6a2|MG|DW	ATCATCAGTTAAAGACATTACAAATGAAATAGAKAAAGCTATAMAAGMAGCTRAAGACGCTGGTGTAAAGACAGACGCGTTCACAGAAACACAAACAGGTGGCAAGGTGGSRGGCYCTMAAATAAGAGCAGCAAAAATWCRCGTCGCTGACTTAACAATCAAATTCCTAGAAGCAACAGAAGAGGAAACTATTACATTTAAAGAAAATGGAGCGGGGGAAGAWGACTTCTCAGGAATATACGATTTAATACTCAACGCCGCAAAAGCAGTAGAAAAAATTGGGATGMAAGRTATGAMACAARCGGTCGAAGAGGCCG	unassigned	NA	NA	TGTAATAATTCAGGGAAAGGTGGGGATTCTGCATCTACTAATCCTGCTGACGAGTCTGCGAAAGGGCCTAATCTTACAGAAATAAGCAAAAAAATTACAGATTCTAATGCATTTGTACTTGCTGTTAAAGAAGTTGAGACTTTGGTTTCATCTATAGATGAACTTGCCAATAAAGCTATTGGTAAAAAAATACAACAA---AATGGTTTAGGCGCCGAAGC---GAATCGCAACGAATCATTGTTAGCAGGAGTTCATGAAATATCAACACTAATAACAGAAAAATTAAGTAAATTG---AAAAATTCAGGAGAATTAAAGGCAAAAATTGAAGATGCTAAGAAATGTTCTGAAGAATTTACTAATAAACTAAGAGTTAGTCATGCAGATCTTGGTA--…	ospC.03	Myodes glareolus	Deelerwoud	RW08
6c1|MG|PW	ATCATCAGTTAAAGACATTACAAATGAAATAGAGAAAGCTATAAAAGAAGCTGAAGACGCTGGTGTAAAGACAGACGCGTTCACAGAWACACAAACAGGTGGCAAGGTGGSGGGCTCTMAAATAAGAGCAGCAAAAATACKCGTCGCTGACTTAACAATCAAATTCCTAGAAGCAACAGAAGAGGAAACTATTACWTTTAAAGAAAATGGAGCGGGGGAAGAAGACTTCTCAGGAATATAYGATTTAATAYTCAACGCCGCAAAAGCAGTAGAAAAAATTGGGATGAAAGGTATGAAACAAGMGGTCRAAGAGGCCR	unassigned	AGATAATAGATAGCTAGCATCTTGCTAGCTGGATTACTCCATTCGGTAATCTTGGGATCAATAAATGTTTGCTTTT-CCCCCAAGCTTTTCGCAGCTTACCACGACCTTCTTCGCCTTAAAGCTCCTAGGCATTCACCATAGACTCTTATTACTTTGACCATATTTTTATCTTCCATCTCTATTTTGCCAATTTGTTTATACAACATAGAATAATATATATCTTTGTTTAATCCATGTCAATATATATA--TTATTTTTTATATTATTTGAATAAAACATTCAAATAATATAA--ACATT--------TAAAAAATAAATTCAAGA	IGS.03	TGTAATAATTCAGGGAAAGGTGGGGATTCTGCATCTACTAATCCTGCTGACGAGTCTGCGAAAGGGCCTAATCTTACAGAAATAAGCAAAAAAATTACAGATTCTAATGCATTTGTACTTGCTGTTAAAGAAGTTGAGACTTTGGTTTCATCTATAGATGAACTTGCCAATAAAGCTATTGGTAAAAAAATACAACAA---AATGGTTTAGGCGCCGAAGC---GAATCGCAACGAATCATTGTTAGCAGGAGTTCATGAAATATCAACACTAATAACAGAAAAATTAAGTAAATTG---AAAAATTCAGGAGAATTAAAGGCAAAAATTGAAGATGCTAAGAAATGTTCTGAAGAATTTACTAATAAACTAAGAGTTRGTCATGCAGATCTTGGTA--…	ospC.03	Myodes glareolus	Planken Wambuis	141
6f1|MG|PW	ATCATCAGTTAAAGACATTACAAATGAAATAGAGAAAGCTATAAAAGAAGCTGAAGACGCTGGTGTAAAGACAGACGCGTTCACAGAAACACAAACAGGTGGCAAGGTGGGGGGCTCTCAAATAAGAGCAGCAAAAATACGCGTCGCTGACTTAACAATCAAATTCCTAGAAGCAACAGAAGAGGAAACTATTACATTTAAAGAAAATGGAGCGGGGGAAGAAGACTTCTCAGGAATATACGATTTAATACTCAACGCCGCAAAAGCAGTAGAAAAAATTGGGATGCAAGGTATGAAACAAGCGGTCGAAGAGGCCG	dbpA.03	NA	NA	TGTAATAATTCAGGGAAAGGTGGGGATTCTGCATCTACTAATCCTGCTGACGAGTCTGCGAAAGGGCCTAATCTTACAGAAATAAGCAAAAAAATTACAGATTCTAATGCATTTGTACTTGCTGTTAAAGAAGTTGAGACTTTGGTTTCATCTATAGATGAACTTGCCAATAAAGCTATTGGTAAAAAAATACAACAA---AATGGTTTAGGCGCCGAAGC---GAATCGCAACGAATCATTGTTAGCAGGAGTTCATGAAATATCAACACTAATAACAGAAAAATTAAGTAAATTG---AAAAATTCAGGAGAATTAAAGGCAAAAATTGAAGATGCTAAGAAATGTTCTGAAGAATTTACTAATAAACTAAGAGTTAGTCATGCAGATCTTGGTA--…	ospC.03	Myodes glareolus	Planken Wambuis	164
9b1|MG|PW	ATCATCAGTTAAAGACATTACAAATGAAATAGAGAAAGCTATAAAAGAAGCTGAAGACGYTGGKGTAAAGACAGACGCGTTCACAGAAACACAAACAGGTGGCAAGGTGGGGGRCTTTCAAATAAGAGCAGCAAAAATACKCGTYGCTGAMTTAACAATCAAATTCCTAGAAGCAACAGAAGAGGAAACTATTACATTTAAAGAAAATGGAGCGGGGGAAGAAGACTTCTCAGGAATATACGNNNNNNNNNNNNNNNNNNNNNNNNNNNNNNNNNNNNNNNNNNNNNNNNNNNNNNNNNNNNNNNNNNNNNNNNNNN	unassigned	NA	NA	TGTAATAATTCAGGGAAAGGTGGGGATTCTGCATCTACTAATCCTGCTGACGAGTCTGCGAAAGGGCCTAATCTTACAGAAATAAGCAAAAAAATTACAGATTCTAATGCATTTGTACTTGCTGTTAAAGAAGTTGAGACTTTGGTTTCATCTATAGATGAACTTGCCAATAAAGCTATTGGTAAAAAAATACAACAA---AATGGTTTAGGCGCCGAAGC---GAATCGCAACGAATCATTGTTAGCAGGAGTTCATGAAATATCAACACTAATAACAGAAAAATTAAGTAAATTG---AAAAATTCAGGAGAATTAAAGGCAAAAATTGAAGATGCTAAGAAATGTTCTGAAGAATTTACTAATAAACTAAGAGTTAGTCATGCAGATCTTGGTA--…	ospC.03	Myodes glareolus	Planken Wambuis	141
1b1|MG|PW	ATCATCAGTTAAAGACATTACAAATGAAATAGAGAAAGCTATAAAAGAAGCTGAAGACGCTGGTGTAAAGACAGACGCGTTCACAGATACACAAACAGGTGGCAAGGTGGCAGGCCCTAAAATAAGAGCAGCAAAAATACGCGTCGCTGACTTAACAACCAAATTCCTAGAAGCAACAGAAGAGGAAACTATTAATTTTAAAGAAAATGGAGCGGGGGAAGAAGACTTCTCAGGAATATATGATTTAATATACGGAGCCGCAAAAGCAGTAGAAAAAATTGGGATGAAAGGTATGGAACAAGAGGTCAAAGAGGCCA	dbpA.07	NA	NA	TGTAATAATTCAGGGAAAGGTGGGGATTCTGCATCTACTAATCCTGCTGACGAGTCTGCGAAAGGGCCTAATCTTACAGAAATAAGCAAAAAAATTACAGATTCTAATGCATTTGTACTTGCTGTTAAAGAAGTTGAGACTTTGGTTTCATCTATAGATGAACTTGCCAATAAAGCTATTGGTAAAAAAATACAACAA---AATGGTTTAGGCGCCGAAGC---GAATCGCAACGAATCATTGTTAGCAGGAGTTCATGAAATATCAACACTAATAACAGAAAAATTAAGTAAATTG---AAAAATTCAGGAGAATTAAAGGCAAAAATTGAAGATGCTAAGAAATGTTCTGAAGAATTTACTAATAAACTAAGAGTTAGTCATGCAGATCTTGGTA--…	ospC.03	Myodes glareolus	Planken Wambuis	141
1a1|MG|PW	ATCATCAGTTAAAGACATTACAAATGAAATAGAGAAAGCTATAAAAGAAGCTGAAGACGCTGGTGTAAAGACAGACGCGTTCACAGATACACAAACAGGTGGCAAGGTGGCAGGCCCTAAAATAAGAGCAGCAAAAATACGCGTCGCTGACTTAACAACCAAATTCCTAGAAGCAACAGAAGAGGAAACTATTAATTTTAAAGAAAATGGAGCGGGGGAAGAAGACTTCTCAGGAATATATGATTTAATATACGGAGCCGCAAAAGCAGTAGAAAAAATTGGNNNNNNNNNNNNNNNNNNNNNNNNNNNNNNNNNNN	dbpA.07	NA	NA	TGTAATAATTCAGGGAAAGGTGGGGATTCTGCATCTACTAATCCTGCTGACGAGTCTGCGAAAGGGCCTAATCTTACAGAAATAAGCAAAAAAATTACAGATTCTAATGCATTTGTACTTGCTGTTAAAGAAGTTGAGACTTTGGTTTCATCTATAGATGAACTTGCCAATAAAGCTATTGGTAAAAAAATACAACAA---AATGGTTTAGGCGCCGAAGC---GAATCGCAACGAATCATTGTTAGCAGGAGTTCATGAAATATCAACACTAATAACAGAAAAATTAAGTAAATTG---AAAAATTCAGGAGAATTAAAGGCAAAAATTGAAGATGCTAAGAAATGTTCTGAAGAATTTACTAATAAACTAAGAGTTAGTCATGCAGATCTTGGTA--…	ospC.03	Myodes glareolus	Planken Wambuis	141
2a1|MG|PW	ATCATCAGTTAAAGACATTACAAATGAAATAGAGAAAGCTATAAAAGAAGCTGAAGACGCTGGTGTAAAGACAGACGCGTTCACAGATACACAAACAGGTGGCAAGGTGGCAGGCCCTAAAATAAGAGCAGCAAAAATACGCGTCGCTGACTTAACAACCAAATTCCTAGAAGCAACAGAAGAGGAAACTATTAATTTTAAAGAAAATGGAGCGGGGGAAGAAGACTTCTCAGGAATATATGATTTAATATACGGAGCCGCAAAAGCAGTAGAAAAAATTGGGATGAAAGGTATGGAACAAGAGGTCAAAGAGGCCA	dbpA.07	NA	NA	TGTAATAATTCAGGGAAAGGTGGGGATTCTGCATCTACTAATCCTGCTGACGAGTCTGCGAAAGGGCCTAATCTTACAGAAATAAGCAAAAAAATTACAGATTCTAATGCATTTGTACTTGCTGTTAAAGAAGTTGAGACTTTGGTTTCATCTATAGATGAACTTGCCAATAAAGCTATTGGTAAAAAAATACAACAA---AATGGTTTAGGCGCCGAAGC---GAATCGCAACGAATCATTGTTAGCAGGAGTTCATGAAATATCAACACTAATAACAGAAAAATTAAGTAAATTG---AAAAATTCAGGAGAATTAAAGGCAAAAATTGAAGATGCTAAGAAATGTTCTGAAGAATTTACTAATAAACTAAGAGTTAGTCATGCAGATCTTGGTA--…	ospC.03	Myodes glareolus	Planken Wambuis	141
3q1|MG|NG	NNNNNNNNNNNNNNNNNNNNNNNNNNNNNNNNNNNNNNNNNNNNNNNNNNNNNNNNNNNNNNNNNNNNNNNNNNNNNNNNNNNNNNNNNNNNNNNNNNNNNNNNNNNNNNNNNNNNNNNNNNNNNNNNNNGCAAAAAAGCTCATCGCTGAATTAACAATCGAATTTCTAAAAGCAACAGAAGAGGAAACTATTACATTTAAAGAAAATGGAGCGGGGGAAGAAGACTTCTCAGGAATATACGATTTAATACTCAACGCCGCAAAAGCAGTAGAAAAAATTGGGATGAAAGGTATGAAACAAACGGTCGAAGATACCG	dbpA.04	AGATAATAGATAGCTAGCATCTTGCTAGCTGGATTACTCCATTCGGTAATCTTGGGATCAATAAATGTTTGCTTCT-CCCCCAAGCTTTTCGCAGCTTACCACGACCTTCTTCGCCTTAAAGCTCCTAGGCATCCACCATAGACTCTTATTACTTTGACCATATTTTTATCTTCCATCTCTATTTTGCCAATTTGTTTATACAACATAAAATAATATATATCTTTGTTTAATCCATGTCAATATATATA--TTATTTTTTATATTATTTGAATGTTTTATTCAAATAATATAA--ACATT--------TAAAAAATAAATTTAAGG	IGS.04	TGTAATAATTCAGGGAAAGGTGGAGATTCTGCATCTACTAATC---CTGATGAGTCTGCGAAAGGGCCTAATCTTACAGAAATAAGCAAAAAAATTACAGATTCCAATGCATTTGTACTAGCTGTTAAAGAAGTTGAGACTTTGGTTTCATCTATAGATGAACTTGCT---AGCGCTATTGGTCAAAAAATAGACCAA---AATGGTTTAGCTGCTGATGCGGCTGATCACAACACCTCATTGTTAGCAGGAGCCTATGCAATATCAGCCCTAATAAAACAAAAATTAGATGTATTA---AAAGGTCCAGAAGGGTTAAATAAAGAAATTGATGAGGCTAAGAAATGTTCTGATGCATTTACTAATAAATTAAAAAATAGTCATGCAGAGCTTGGGGCG…	ospC.04	Myodes glareolus	Noord Ginkel	204
9y1|MG|KDZ	ATCATCAGTTAAAGACATTACAAATGAAATAGATAAAGCTATACAAGCAGCTAAAGACGCTGGTGTAAATACAGACGCGTTCACAGAAACACAAACAGGTGGCAAGGTGGCGGGCTCTCAAATAAGAGACGCAAAAAWKCTCATCGCTGAATTAACAATCRAATTTCTAAAAGCAACAGAAGAGGAAACTATTACATTTAAAGAAAATGGAGCGGGGGAAGAAGAATTCTCRGGAATATACGATTTAATACTCAACGCCGCAAAAGCAGTAGAAAAAATTGGGATGAAAGRTATGAMACAAACGGTCGAAGATRCCG	unassigned	NNNNNNNNNNNAGCTAGCATCTTGCTAGCTGGATTACTCCATTCGGTAATCTTGGGATCAATAAATGTTTGCTTCT-CCCCCAAGCTTTTCGCAGCTTACCACSACCTTCTTCGCCTTAAAGCTCCTAGGCATYCMCCATAGACTCTTATTACTTTGACCATATTTTTATCTTCCATCTCTATTTTGCCAATTTGTTTATACAACATAAAATAATATATATCTTTGTTTAATCCATGTCAATATATATA--TTATTTTTTATATTATTTGAATGTTTTATTCAAATAATATAA--ACATT--------TWAAAAAWAAAWTTNNNN	unassigned	TGTAATAATTCAGGGAAAGGTGGAGATTCTGCATCTACTAATC---CTGATGAGTCTGCGAAAGGGCCTAATCTTACAGAAATAAGCAAAAAAATTACAGATTCCAATGCATTTGTACTAGCTGTTAAAGAAGTTGAGACTTTGGTTTCATCTATAGATGAACTTGCT---AGCGCTATTGGTCAAAAAATAGACCAA---AATGGTTTAGCTGCTGATGCGGCTGATCACAACACCTCATTGTTAGCAGGAGCCTATGCAATATCAKCCCTAATAAAACAAAAATTAGATGTATTA---AAAGGTCCAGAAGGGTTAAATAAAGAAATTGATGAGGMTAAGAAATGTTMWGATGCATTTAMTAATAAATTAAAAAATAGTCATGCASAGCYWGGGGCG…	ospC.04	Myodes glareolus	Kroondomein_exclosure	RW02
3e1|AS|PW	ATCATCAGTTAAAGACATTACAAATGAAATAGAGAAAGCTATAAAAGAAGCTGAAGACGCTGGTGTAAAGACAGACGCGTTCACAGAAACACAAACAGGTGGCAAGGTGGCAGGCCCTAAAATAAGAGCAGCAAAAATTCACGTCGCTGACTTAACAATCAAATTCCTAGAAGCAACAGAAGAGGAAACTATTACATTTAAAGAAAATGGAGCGGGGGAAGATGAATTCTCAGGAATATACGATTTAATACTCAACGCCGCAAAAGCAGTAGAAAAAATTGGGATGAAAGATATGACAAAAACGGTCGAAGAGGCCG	dbpA.06	AGATAATAGATAGCTAGCATCTTGCTAGCTGGATTACTCCATTCGGTAATCTTGGGATCAATAAATGTTTGCTTAT-CCCCCAAGCTTTTCGCAGCTTACCACGACCTTCTTCGCCTTAAAGCTCCTAGGCATCCACCATAGACTCTTATTACTTTGACCATATTTTTATCTTCCATCTCTATTTTGCCAATTTGTTTATACAACATAGAATAATATATATCTTTGTTTAATCCATGTCAATATATATA--TTATTTTTTATATTATTTGAATGTTTTATTCAAATAATATAA--ACATT--------TAAAAAATAAATTCAAGG	IGS.05	NA	NA	Apodemus sylvaticus	Planken Wambuis	155
1e1|AS|PW	ATCATCAGTTAAAGACATTACAAATGAAATAGAGAAAGCTATAAAAGAAGCTGAAGACGCTGGTGTAAAGACAGACGCGTTCACAGAAACACAAACAGGTGGCAARGTGGCAGGCCCTAAAATAAGAGCAGCAAAAATTCACGTCGCTGACTTAACAATCAAATTCCTAGAAGCAACAGAAGAGGAAACTATTACATTTAAAGAAAATGGAGCGGGGGAAGATGAATTCTCAGGAATATACGATTTAATACTCAACGCCGCAAAAGCAGTAGAAAAAATTGGGATGAAAGATATGACAAAAACGGTCGAAGAGGCCG	dbpA.06	NA	NA	TGTAATAATTCAGGGAAAGGTGGGGATTCTGCATCTACTAATCCTGCTGACGAGTCTGCGAAAGGGCCTAATCTTACAGAAATAAGCAAAAAAATTACAGATTCTAATGCATTTGTACTTGCTGTTAAAGAAGTTGAGACTTTGGTTTTATCTATAGATGAACTTGCTAAGAAAGCTATTGGTCAAAAAATAGACAATAATAATGGTTTAGCTGCTTTAAA---TAATCAGAATGGATCGTTGTTAGCAGGAGCCTATGCAATATCAACCCTAATAACAGAAAAATTGAGTAAATTG---AAAAATTTAGAAGAATTAAAGACAGAAATTGCAAAGGCTAAGAAATGTTCCGAAGAATTTACTAATAAACTAAAAAGTGGTCATGCAGATCTTGGCA--…	ospC.06	Apodemus sylvaticus	Planken Wambuis	155
1n1|MG|NG	ATCATCAGTTAAAGACATTACAAATGAAATAGAGAAAGCTATAAAAGAAGCTGAAGACGCTGGTGTAAAGACAGACGCGTTCACAGAAACACAAACAGGTGGCAAGGTGGCAGGCCCTAAAATAAGAGCAGCAAAAATTCACGTCGCTGACTTAACAATCAAATTCCTAGAAGCAACAGAAGAGGAAACTATTACATTTAAAGAAAATGGAGCGGGGGAAGATGAATTCTCAGGAATATACGATTTAATACTCAACGCCGCAAAAGCAGTAGAAAAAATTGGGATGAAAGATATGACAAAAACGGTCGAAGAGGCCG	dbpA.06	AGATAATAGATAGCTAGCATCTTGCTAGCTGGATTACTCCATTCGGTAATCTTGGGATCAATAAATGTTTGCTTAT-CCCCCAAGCTTTTCGCAGCTTACCACGACCTTCTTCGCCTTAAAGCTCCTAGGCATCCACCATAGACTCTTATTACTTTGACCATATTTTTATCTTCCATCTCTATTTTGCCAATTTGTTTATACAACATAGAATAATATATATCTTTGTTTAATCCATGTCAATATATATA--TTATTTTTTATATTATTTGAATGTTTTATTCAAATAATATAA--ACATT--------TAAAAAATAAATTCAAGG	IGS.05	NA	NA	Myodes glareolus	Noord Ginkel	189
3n1|MG|NG	ATCATCAGTTAAAGACATTACAAATGAAATAGAGAAAGCTATAAAAGAAGCTGAAGACGCTGGTGTAAAGACAGACGCGTTCACAGAAACACAAACAGGTGGCAAGGTGGCAGGCCCTAAAATAAGAGCAGCAAAAATTCACGTCGCTGACTTAACAATCAAATTCCTAGAAGCAACAGAAGAGGAAACTATTACATTTAAAGAAAATGGAGCGGGGGAAGATGAATTCTCAGGAATATACGATTTAATACTCAACGCCGCAAAAGCAGTAGAAAAAATTGGGATGAAMGATATGACAAAAACGGTCGAAGAGGCCG	dbpA.06	AGATAATAGATAGCTAGCATCTTGCTAGCTGGATTACTCCATTCGGTAATCTTGGGATCAATAAATGTTTGCTTAT-CCCCCAAGCTTTTCGCAGCTTACCACGACCTTCTTCGCCTTAAAGCTCCTAGGCATCCACCATAGACTCTTATTACTTTGACCATATTTTTATCTTCCATCTCTATTTTGCCAATTTGTTTATACAACATAGAATAATATATATCTTTGTTTAATCCATGTCAATATATATA--TTATTTTTTATATTATTTGAATGTTTTATTCAAATAATATAA--ACATT--------TAAAAAATAAATTCAAGG	IGS.05	TGTAATAATTCAGGGAAAGGTGGGGATTCTGCATCTACTAATCCTGCTGACGAGTCTGCGAAAGGGCCTAATCTTACAGAAATAAGCAAAAAAATTACAGATTCTAATGCATTTGTACTTGCTGTTAAAGAAGTTGAGACTTTGGTTTTATCTATAGATGAACTTGCTAAGAAAGCTATTGGTCAAAAAATAGACAATAATAATGGTTTAGCTGCTTTAAA---TAATCAGAATGGATCGTTGTTAGCAGGAGCCTATGCAATATCAACCCTAATAACAGAAAAATTGAGTAAATTG---AAAAATTTAGAAGAATTAAAGACAGAAATTGCAAAGGCTAAGAAATGTTCCGAAGAATTTACTAATAAACTAAAAAGTGGTCATGCAGATCTTGGCA--…	ospC.06	Myodes glareolus	Noord Ginkel	189
9d1|AS|PW	ATCATCAGTTAAAGACATTACAAATGAAATAGATAAAGCTATACAAGCAGCTAAAGACGCTGGTGTAAATACAGACGCGTTCACAAAAACACAAACAGGTGGCAAGGTGGCGGGCTCTCAAATAAGAGACGCAAAAAAGCTCATCGCTGAATTAACAATCGAATTTCTAAAAGCAACAGAAGAGGAAACTATTACATTTAAAGAAAATGGAGCGGGGGAAGAAGACTTCTCAGGAATATACGATTTAATACTCAACGCCGCAAAAGCAGTAGAAAAAATTGGGATGAAAGATATGAAACAAACGGTCGAAGATACCG	dbpA.02	NA	NA	NNNNNNNNNNNNNGAAAAGGTGGGGATTCTACATCTACTAATCCTGCTGACGAGTCTGCTAAAGGGCCTAATCTTACAGAAATAAGTAAAAAAATTACAGATTCTAATGCATTTGTACTTGCTGTTAAAGAAGTTGAGACTTTGGTTGCATCTATAGATGAACTTGCTACTAAAGCTATTGGTAAAAAAATAAAAAATGATGGCACTTTAGATAACGAAGC---AAATCACAACGGATCATTGTTAGCAGGAGCCTATGCAATATCAACTCTAATAACACAAAAATTAAGTGTATTG------AATTCAGAAGAATTAAAGGCAGAAATTGTAAAGGCTAAGAAATGTTCCGAAGACTTTACTAAAAAACTAAAAGATAAGCACACAGAACTTGGTA--…	ospC.01	Apodemus sylvaticus	Planken Wambuis	155
2l1|MG|NG	ATCATCAGTTAAAGACATTACAAATGAAATAGATAAAGCTATACAAGCAGCTAAAGACGCTGGTGTAAATACAGACGCGTTCACAAAAACACAAACAGGTGGCAAGGTGGCGGGCTCTCAAATAAGAGACGCAAAAAAGCTCATCGCTGAATTAACAATCGAATTTCTAAAAGCAACAGAAGAGGAAACTATTACATTTAAAGAAAATGGAGCGGGGGAAGAAGACTTCTCAGGAATATACGATTTAATACTCAACGCCGCAAAAGCAGTAGAAAAAATTGGGATGAAAGATATGAAACAAACGGTCGAAGATACCG	dbpA.02	NA	NA	TGTAATAATTCAGGAAAAGGTGGGGATTCTACATCTACTAATCCTGCTGACGAGTCTGCTAAAGGGCCTAATCTTACAGAAATAAGTAAAAAAATTACAGATTCTAATGCATTTGTACTTGCTGTTAAAGAAGTTGAGACTTTGGTTGCATCTATAGATGAACTTGCTACTAAAGCTATTGGTAAAAAAATAAAAAATGATGGCACTTTAGATAACGAAGC---AAATCACAACGGATCATTGTTAGCAGGAGCCTATGCAATATCAACTCTAATAACACAAAAATTAAGTGTATTG------AATTCAGAAGAATTAAAGGCAGAAATTGTAAAGGCTAAGAAATGTTCCGAAGACTTTACTAAAAAACTAAAAGATAAGCACACAGAACTTGGTA--…	ospC.01	Myodes glareolus	Noord Ginkel	170
5d1|MG|NG	ATCATCAGTTAAAGACATTACAAATGAAATAGATAAAGCTATACAAGCAGCTAAAGACGCTGGTGTAAATACAGACGCGTTCACAAAAACACAAACAGGTGGCAAGGTGGCGGGCTCTCAAATAAGAGACGCAAAAAAGCTCATCGCTGAATTAACAATCGAATTTCTAAAAGCAACAGAAGAGGAAACTATTACATTTAAAGAAAATGGAGCGGGGGAAGAAGACTTCTCAGGAATATACGATTTAATACTCAACGCCGCAAAAGCAGTAGAAAAAATTGGGATGAAAGATATGAAACAAACGGTCGAAGATACCG	dbpA.02	NA	NA	NNTAATWATTCAGGAAAAGGTGGGGATTCTACATCTACTAATCCTGCTGACGAGTCTGCTAAAGGGCCTAATCTTACAGAAATAAGTAAAAAAATTACAGATTCTAATGCATTTGTACTTGCTGTTAAAGAAGTTGAGACTTTGGTTTCATCTATAGATGAACTTGCTMCTAAAGCTATTGGTAAAAAAATAAAAAATGATGGCACTTTWGATAASRAAMC---AAATCACWSMKSATCRTYGKKAGCAGGAGCCTATGCAACATCAATTCTAAWAACACAAAAATWARRTGTATTG------AATTCAGAAGAATTAAARGCAGAAATTGTAAAGGCTAAGAAATGTTCCGAAGACTTTACTAAWAAACTAAAAGATRRKCACACAGAACTTGGTA--…	unassigned	Myodes glareolus	Noord Ginkel	149
1l1|MG|NG	NA	NA	NA	NA	TGTAATAATTCAGGAAAAGGTGGGGATTCTACATCTACTAATCCTGCTGACGAGTCTGCTAAAGGGCCTAATCTTACAGAAATAAGTAAAAAAATTACAGATTCTAATGCATTTGTACTTGCTGTTAAAGAAGTTGAGACTTTGGTTGCATCTATAGATGAACTTGCTACTAAAGCTATTGGTAAAAAAATAAAAAATGATGGCACTTTAGATAACGAAGC---AAATCACAACGGATCATTGTTAGCAGGAGCCTATGCAATATCAACTCTAATAACACAAAAATTAAGTGTATTG------AATTCAGAAGAATTAAAGGCAGAAATTGTAAAGGCTAAGAAATGTTCCGAAGACTTTACTAAAAAACTAAAAGATAAGCACACAGAACTTGGTA--…	ospC.01	Myodes glareolus	Noord Ginkel	170
3d1|MG|NG	NA	NA	NA	NA	TGTAATAATTCAGGAAAAGGTGGGGATTCTACATCTACTAATCCTGCTGACGAGTCTGCTAAAGGGCCTAATCTTACAGAAATAAGTAAAAAAATTACAGATTCTAATGCATTTGTACTTGCTGTTAAAGAAGTTGAGACTTTGGTTGCATCTATAGATGAACTTGCTACTAAAGCTATTGGTAAAAAAATAAAAAATGATGGCACTTTAGATAACGAAGC---AAATCACAACGGATCATTGTTAGCAGGAGCCTATGCAATATCAACTCTAATAACACAAAAATTAAGTGTATTG------AATTCAGAAGAATTAAAGGCAGAAATTGTAAAGGCTAAGAAATGTTCCGAAGACTTTACTAAAAAACTAAAAGATAAGCACACAGAACTTGGTA--…	ospC.01	Myodes glareolus	Noord Ginkel	149
1d1|MG|NG	NA	NA	NA	NA	TGTAATAATTCAGGAAAAGGTGGGGATTCTACATCTACTAATCCTGCTGACGAGTMTGCTAAAGGKCCTAMTCTTACAGAAATAAGTAAAAAAATTACAGATTCTAATGCATTTGTACTTGCTGTTAAAGAAGTTGAGACTTTGGTTGCATCTATAGATGAACTTGCTACTAAAGCTATTGGTAAAAAAATAAAAAATGATGGCACTTTAGATAACGAAGC---AAATCACAACGGATCATTGTTAGCAGGAGCCTATGCAATATCAACTCTAATAACACAAAAATTAAGTGTATTG------AATTCAGAAGAATTAAAGGCAGAAATTGTAAAGGCTAAGAAATGTTCCGAAGACTTTACTAAAAAACTAAAAGATAAGCACACAGAACTTGGTA--…	ospC.01	Myodes glareolus	Noord Ginkel	149
2s1|AS|DW	NA	NA	AGATAATAGATAGCTAGCATCTTGCTAGCTGGATTACTCCATTCGGTAATCTTGGGATCAATAAATGTTTGCTTCT-CCCCCAAGCTTTTCGCAGCTTACCACGACCTTCTTCGCCTTAAAGCTCCTAGGCATTCACCATAGACTCTTATTACTTTGACCATATTTTTATCTTCCATCTCTATTTTGCCAATTTGTTCATACAACATAGAATAATATATATCTTTGTTTAATCCATGTCAATATATATA--TTATTTTTTATATTATTTGAATGTTTTATTCAAATAATATAA--ACATT--------TAAAAAATAAATTCAAGG	IGS.06	TGTAATAATTCAGGGAAAGGTGGAGATTCTGCATCTACTAATCCTGCTGACGAGTCTGCGAAAGGGCCTAATCTTACAGAAATAAGCAAAAAAATTACAGATTCTAATGCATTTGTACTTGCTGTTAAAGAAGTTGAGACTTTGGTTTCATCTATAGATGAACTTGCTGCTCAAGCTATTGGTAAAAAAATACAAAAC---AATGGTTTGACTGCCGAACA---GAATCAAAACGGATCATTGTTGGCCGGAGCCTATGCAATATCAGCCCTAATAACAAAAAAATTAGATGAATTGACCAAAAATTCAGGAGAATTAAAAGGAGAAGTTGAAAAAGCTAAGAAATGTTCCGAAGAATTTACTAATAAACTAAAAGGTGGTCATGCAGAGCTTGGAC--…	ospC.05	Apodemus sylvaticus	Deelerwoud	BM03
4p1|AS|PW	NA	NA	AGATAATAGATAGCTAGCATCTTGCTAGCTGGATTACTCCATTCGGTAATCTTGGGATCAATAAATGTTTGCTTCT-CCCCCAAGCTTTTCGCAGCTTACCACGACCTTCTTCGCCTTAAAGCTCCTAGGCATTCACCATAGACTCTTATTACTTTGACCATATTTTTATCTTCCATCTCTATTTTGCCAATTTGTTCATACAACATAGAATAATATATATCTTTGTTTAATCCATGTCAATATATATA--TTATTTTTTATATTATTTGAATGTTTTATTCAAATAATATAA--ACATT--------TAAAAAATAAATTCAAGG	IGS.06	TGTAATAATTCAGGGAAAGGTGGAGATTCTGCATCTACTAATCCTGCTGACGAGTCTGCGAAAGGGCCTAATCTTACAGAAATAAGCAAAAAAATTACAGATTCTAATGCATTTGTACTTGCTGTTAAAGAAGTTGAGACTTTGGTTTCATCTATAGATGAACTTGCTGCTCAAGCTATTGGTAAAAAAATACAAAAC---AATGGTTTGACTGCCGAACA---GAATCAAAACGGATCATTGTTGGCCGGAGCCTATGCAATATCAGCCCTAATAACAAAAAAATTAGATGAATTGACCAAAAATTCAGGAGAATTAAAAGGAGAAGTTGAAAAAGCTAAGAAATGTTCCGAAGAATTTACTAATAAACTAAAAGGTGGTCATGCAGAGCTTGGAC--…	ospC.05	Apodemus sylvaticus	Planken Wambuis	199
6t1|AS|VL	NA	NA	AGATAATAGATAGCTAGCATCTTGCTAGCTGGATTACTCCATTCGGTAATCTTGGGATCAATAAATGTTTGCTTCT-CCCCCAAGCTTTTCGCAGCTTACCACGACCTTCTTCGCCTTAAAGCTCCTAGGCATTCACCATAGACTCTTATTACTTTGACCATATTTTTATCTTCCATCTCTATTTTGCCAATTTGTTCATACAACATAGAATAATATATATCTTTGTTTAATCCATGTCAATATATATA--TTATTTTTTATATTATTTGAATGTTTTATTCAAATAATATAA--ACATT--------TAAAAAATAAATTCAAGG	IGS.06	TGTAATAATTCAGGGAAAGGTGGAGATTCTGCATCTACTAATCCTGCTGACGAGTCTGCGAAAGGGCCTAATCTTACAGAAATAAGCAAAAAAATTACAGATTCTAATGCATTTGTACTTGCTGTTAAAGAAGTTGAGACTTTGGTTTCATCTATAGATGAACTTGCTGCTCAAGCTATTGGTAAAAAAATACAAAAC---AATGGTTTGACTGCCGAACA---GAATCAAAACGGATCATTGTTGGCCGGAGCCTATGCAATATCAGCCCTAATAACAAAAAAATTAGATGAATTGACCAAAAATTCAGGAGAATTAAAAGGAGAAGTTGAAAAAGCTAAGAAATGTTCCGAAGAATTTACTAATAAACTAAAAGGTGGTCATGCAGAGCTTGGAC--…	ospC.05	Apodemus sylvaticus	Vledderhof	BM06
9t1|AS|VL	NA	NA	AGATAATAGATAGCTAGCATCTTGCTAGCTGGATTACTCCATTCGGTAATCTTGGGATCAATAAATGTTTGCTTCT-CCTCCAAGCTTTTCGCAGCTTACCACGACCTTCTTCGCCTTAAAGCTCCTAGGCATTCACCATAGACTCTTATTACTTTGACCATATTTTTATCTTCCATCTCTATTTTGCCAATTTGTTCATACAACATAGAATAATATATATCTTTGTTTAATCCATGTCAATATATATA--TTATTTTTTATATTATTTGAATGTTTTATTCAAATAATATAA--ACATT--------TAAAAAATAAATTCAAGG	IGS.10	TGTAATAATTCAGGGAAAGGTGGAGATTCTGCATCTACTAATCCTGCTGACGAGTCTGCGAAAGGGCCTAATCTTACAGAAATAAGCAAAAAAATTACAGATTCTAATGCATTTGTACTTGCTGTTAAAGAAGTTGAGACTTTGGTTTCATCTATAGATGAACTTGCTGCTCAAGCTATTGGTAAAAAAATACAAAAC---AATGGTTTGACTGCCGAACA---GAATCAAAACGGATCATTGTTGGCCGGAGCCTATGCAATATCAGCCCTAATAACAAAAAAATTAGATGAATTGACCAAAAATTCAGGAGAATTAAAAGGAGAAGTTGAAAAAGCTAAGAAATGTTCCGAAGAATTTACTAATAAACTAAAAGGTGGTCATGCAGAGCTTGGAC--…	ospC.05	Apodemus sylvaticus	Vledderhof	BM08
4t1|AS|VL	NA	NA	NA	NA	TGTAATAATTCAGGGAAAGGTGGAGATTCTGCATCTACTAATCCTGCTGACGAGTCTGCGAAAGGGCCTAATCTTACAGAAATAAGCAAAAAAATTACAGATTCTAATGCATTTGTACTTGCTGTTAAAGAAGTTGAGACTTTGGTTTCATCTATAGATGAACTTGCTGCTCAAGCTATTGGTAAAAAAATACAAAAC---AATGGTTTGACTGCCGAACA---GAATCAAAACGGATCATTGTTGGCCGGAGCCTATGCAATATCAGCCCTAATAACAAAAAAATTAGATGAATTGACCAAAAATTCAGGAGAATTAAAAGGAGAAGTTGAAAAAGCTAAGAAATGTTCCGAAGAATTTACTAATAAACTAAAAGGTGGTCATGCAGAGCTTGGAC--…	ospC.05	Apodemus sylvaticus	Vledderhof	BM06
5t1|AS|VL	NA	NA	NA	NA	TGTAATAATTCAGGGAAAGGTGGAGATTCTGCATCTACTAATCCTGCTGACGAGTCTGCGAAAGGGCCTAATCTTACAGAAATAAGCAAAAAAATTACAGATTCTAATGCATTTGTACTTGCTGTTAAAGAAGTTGAGACTTTGGTTTCATCTATAGATGAACTTGCTGCTCAAGCTATTGGTAAAAAAATACAAAAC---AATGGTTTGACTGCCGAACA---GAATCAAAACGGATCATTGTTGGCCGGAGCCTATGCAATATCAGCCCTAATAACAAAAAAATTAGATGAATTGACCAAAAATTCAGGAGAATTAAAAGGAGAAGTTGAAAAAGCTAAGAAATGTTCCGAAGAATTTACTAATAAACTAAAAGGTGGTCATGCAGAGCTTGGAC--…	ospC.05	Apodemus sylvaticus	Vledderhof	BM06
1c1|MG|PW	ATCATCAGTTAAAGACATTACAAATGAAATAGAGAAAGCTATAAAAGAAGCTGAAGACGCTGGTGTAAAGACAGACGCGTTCACAGAAACACAAACAGGTGGCAAGGTGGGGGGCTCTCAAATAAGAGCAGCAAAAATACGCGTCGCTGACTTAACAATCAAATTCCTAGAAGCAACAGAAGAGGAAAYTATTACATTTAAAGAAAATGGAGCGGGGGAAGAAGACTTCTCAGGAATATACGATTTAATACTCAACGCCGCAAAAGCAGTAGAAAAAATTGGGATGCAAGGTATGAAACAAGCGGTCGAAGAGGCCG	dbpA.03	AGATAATAGATAGCTAGCATCTTGCTAGCTGGATTACTCCATTCGGTAATCTTGGGATCAATAAATGTTTGCTTCT-CCCCCAAGCTTTTCGCAGCTTACCACGACCTTCTTCGCCTTAAAGCTCCTAGGCATTCACCATAGACTCTTATTACTTTGACCATATTTTTATCTTCCATCTCTATTTTGCCAATTTGTTCATACAACATAGAATAATATATATCTTTGTTTAATCCATGTCAATATATATA--TTATTTTTTATATTATTTGAATGTTTTATTCAAATAATATAA--ACATT--------TAAAAAATAAATTCAAGG	IGS.06	TGTAATAATTCAGGGAAAGGTGGAGATTCTGCATCTACTAATCCTGCTGACGAGTCTGCGAAAGGGCCTAATCTTACAGAAATAAGCAAAAAAATTACAGATTCTAATGCATTTGTACTTGCTGTTAAAGAAGTTGAGACTTTGGTTTCATCTATAGATGAACTTGCTGCTCAAGCTATTGGTAAAAAAATACAAAAC---AATGGTTTGACTGCCGAACA---GAATCAAAACGGATCATTGTTGGCCGGAGCCTATGCAATATCAGCCCTAATAACAAAAAAATTAGATGAATTGACCAAAAATTCAGGAGAATTAAAAGGAGAAGTTGAAAAAGCTAAGAAATGTTCCGAAGAATTTACTAATAAACTAAAAGGTGGTCATGCAGAGCTTGGAC--…	ospC.05	Myodes glareolus	Planken Wambuis	141
9q1|MA|KDZ	ATCATCAGTTAAAGACATTACAAATGAAATAGATAAAGCTATACAAGCAGCTAAAGACGCTGGTGTAAAGACAGACGCGTTCACAGAAACACAAACAGGTGGCAAGGTGGCAGGCCCTAAAATAAGAGCAGCAAAAATTCACGTCGCTGACTTAACAATCAAATTCCTAGAAGCAACAGAAGAGGAAACTATTACATTTAAAGAAAATGGAGCGGGGGAAGATGAATTCTCAGGAATATACGATTTAATACTCAACGCCGCAAAAGCAGTAGAAAAAATTGGGATGAAAGATATGACAAAAACGGTCGAAGAGGCCG	dbpA.01	AGATAATAGATAGCTAGCATCTTGCTAGCTGGATTACTCCATTCGGTAATCTTGGGATCAATAAATGTTTGCTTCTCCCCCCAAGCTTTTCGCAGCTTACCACGACCTTCTTCGCCTTAAAGCTCCTAGGCATCCACCATAGACTCTTATTACTTTGACCATATTTTTATCTTCCATCTCTATTTTGCCAATTTGTTTATACAACATAAAATAATATATATCTTTGTTTAATCCATGTCAATATATATA--TTATTTTTTATATTATTTGAATGTTTTATTCAAATAATATAA--ACATT--------TAAAAAATAAATTCAAGG	IGS.02	NA	NA	Microtus agrestis	Kroondomein_exclosure	AM04
5k1|MG|NG	ATCATCAGTTAAAGACATTACAAATGAAATAGATAAAGCTATACAAGCAGCTAAAGACGCTGGTGTAAAGACAGACGCGTTCACARAAACACAAACAGGTGGCAAGGTGGCRGGCYCTAAAATAAGAGCAGCAAAAATTCACGTCGCTGACTTAACAATCAAATTCCTARAAGCAACAGAAGAGGAAACTATTACATTTAAAGAAAATGGAGCGGGGGAAGATGAATTCTCAGGAATATACGATTTAATACTCAACGCCGCAAAAGCAGTAGAAAAAATTGGGATGAAAGATATGACAAAAACGGTCGAAGAKGCCG	dbpA.01	AGATAATAGATAGCTAGCATCTTGCTAGCTGGATTACTCCATTCGGTAATCTTGGGATCAATAAATGTTTGCTTCT-CCCCCAAGCTTTTCGCAGCTTACCACGACCTTCTTCGCCTTAAAGCTCCTAGGCATTCACCATAGACTCTTATTACTTTGACCATATTTTTATCTTCCATCTCTATTTTGCCAATTTGTTTATACAACATAAAATAATATATATCTTTGTTTAATCCATGTCAATATATATA--TTATTTTTTATATTATTTGAATGTTTTATTCAAATAATATAA--ACATT--------TAAAAAATAAATTCAAGG	IGS.01	NA	NA	Myodes glareolus	Noord Ginkel	170
7v1|AS|KDZ	ATCATCAGTTAAAGACATTACAAATGAAATAGATAAAGCTATACAAGCAGCTAAAGACGCTGGTGTAAATACAGACGCGTTCACAGAAACACAAACAGGTGGCAAGGTGGCAGGCCCTAAAATAAGAGCAGCAAAAATTCACGTCGCTGACTTAACAATCAAATTCCTAGAAGCAACAGAAGAGGAAACTATTACATTTAAAGAAAATGGAGCGGGGGAAGATGAATTCTCAGGAATATACGATTTAATACTCAACGCCGCAAAAGCAGTAGAAAAAATTGGGATGAAAGATATGACAAAAACGGTCGAAGAGGCCG	dbpA.05	AGATAATAGATAGCTAGCATCTTGCTAGCTGGATTACTCCATTCGGTAATCTTGGGATCAATAAATGTTTGCTTMT-CCCCCAAGCTTTTCGCAGCTTACCACGACCTTCTTCGCCTTAAAGCTCCTAGGCATYCACCATAGACTCTTATTACTTTGACCATATTTTTATCTTCCATCTCTATTTTGCCAATTTGTTTATACAACATAAAATAATATATATCTTTGTTTAATCCATGTCAATATATATA--TTATTTTTTATATTATTTGAATGTTTTATTCAAATAATATAA--ACATT--------TAAAAAATAAATTCAAGG	IGS.07	NA	NA	Apodemus sylvaticus	Kroondomein_exclosure	BM09
7n1|MG|NG	NA	NA	NA	NA	TGTAATAATTCAGGGAAAGGTGGGGATTCTGCATCTACTAATCCTGCTGACGAGTCTGCGAAAGGGCCTAATCTTACAGAAATAAGCAAAAAAATTACAGATTCTAATGCATTTGTACTGGCTGTTAAAGAAGTTGAGACTTTGGTTTCATCTATAGATGAACTTGCT---AAAGCTATTGGTAAAAAAATAGATAACAATAATGGTTTAAGTGCTAATGC---GAATTTAAACACCTCATTGTTAGCAGGAGCCTATGCAATATCAACTCTAATAACACAAAAATTAAGTGTATTG------AATTCAGAAGGATTAAAGGAAAAAATTGAAAAGGCTAAGAACGCTTCTGCAGCATTTACTAATAAATTAAAAAATAGTCATGCAGAGCTTGGAGTG…	ospC.02	Myodes glareolus	Noord Ginkel	189
1d2|MG|KDM	ATCATCAGTTAAAGACATTACAAATGAAATAGATAAAGCTATACAAGCAGCTAAAGACGCTGGTGTAAAGACAGACGCGTTCACAGAAACACAAACAGGTGGCAAGGTGGCAGGCCCTAAAATAAGAGCAGCAAAAATTCACGTCGCTGACTTAACAATCAAATTCCTAGAAGCAACAGAAGAGGAAACTATTACATTTAAAGAAAATGGAGCGGGGGAAGATGAATTCTCAGGAATATACGATTTAATACTCAACGCCGCAAAAGCAGTAGAAAAAATTGGGATGAAAGATATGACAAAAACGGTCGAAGAGGCCG	dbpA.01	AGATAATAGATAGCTAGCATCTTGCTAGCTGGATTACTCCATTCGGTAATCTTGGGATCAATAAATGTTTGCTTAT-CCCCCAAGCTTTTCGCAGCTTACCACGACCTTCTTCGCCTTAAAGCTCCTAGGCATCCACCATAGACTCTTATTACTTTGACCATATTTTTATCTTCCATCTCTATTTTGCCAATTTGTTTATACAACATAGAATAATATATATCTTTGTTTAATCCATGTCAATATATATA--TTATTTTTTATATTATTTGAATGTTTTATTCAAATAATATAA--ACATT--------TAAAAAATAAATTCAAGG	IGS.05	NA	NA	Myodes glareolus	Kroondomein	RW24
2g1|AS|PW	NA	NA	AGATAATAGATAGCTAGCATCTTGCTAGCTGGATTACTCCATTCGGTAATCTTGGGATCAATAAATGTTTGCTTCT-CCCCCAAGCTTTTCGCAGCTTACCACGACCTTCTTCGCCTTAAAGCTCCTAGGCATCCACCATAGACTCTTATTACTTTGACCATATTTTTATCTTCCATCTCTATTTTGCCAATTTGTTTATACAACATAAAATAATATATATCTTTGTTTAATCCATGTCAATATATATA--TTATTTTTTATATTATTTGAATAAAACATTCAAATAATATAA--ACATT--------TAAAAAATAAATTTAAGG	IGS.08	NNNNNNNNNNNNNNNNNNNNNNNNNNNNCTGCATCTACTAATC---CTGATGAGTCTGCGAAAGGGCCTAATCTTACAGAAATAAGCAAAAAAATTACAGATTCCAATGCATTTGTACTAGCTGTTAAAGAAGTTGAGACTTTGGTTTCATCTATAGATGAACTTGCT---AGCGCTATTGGTCAAAAAATAGACCAA---AATGGTTTAGCTGCTGATGCGGCTGATCACAACACCTCATTGTTAGCAGGAGCCTATGCAATATCAGCCCTAATAAAACAAAAATTAGATGTATTA---AAAGGTCCAGAAGGGTTAAATAAAGAAATTGATGAGGCTAAGAAATGTTCTGATGCATTTGCTAATAAATTAAAAAATAGTCATGCAGAGCTTGGGGCG…	ospC.04	Apodemus sylvaticus	Planken Wambuis	167
4n1|MG|NG	NA	NA	AAATAATAGATAGCTAGCATCTTGCTAGCTGGATTACTCCATTCGGTAATCTTGGGATCAATAAATGTTTGCTTCT-CCCCCAAGCTTTTCGCAGCTTACCACGACCTTCTTCGCCTTAAAGCTCCTAGGCATTCACCATAGACTCTTATTACTTTGACCATATTTTTATCTTCCATCTCTATTTTGCCAATTTGTTTATACAACATAGAATAATATATATCTTTGTTTAATCCATGTCAATATATATATTTTATTTTTTATATTATTTGAATAAAACATTCAAATAATATAA--ACATCTAAAAACATAAAAAATAAAATCAATG	garinii	TGTAATAATTC------AGGTGGGGATACTGCATCTACTAATC---CTGATGAATCTGCGAAAGGACCTAATCTTATAGAAATAAGCAAAAAAATTACAGATTCTAATGCATTTGTACTGGCTGTGAAAGAAGTTGAGGCTTTGCTTTCATCTATAGATGAACTTGCT---AAAGCTATTGGTCAAAAAATAGATCAAAATAATGGTTTAGCTGCTGCTACTCAGGATAAAAACACCTCATTGTTAGCAGGAGCCTATGCAATATCAGCCCTAATAAAACAAAAATTAGATGGATTG---CAAGGTCCAGAAGGGTTAAATAAAGAAATTGAAGCGGCTAAGAAATGTTCTGAAGCATTTACTAATAAATTAAAAGAGAAGCACCAAGACCTTGGAGTG…	garinii	Myodes glareolus	Noord Ginkel	189
7i1|MG|NG	NA	NA	AGATAATAGATAGCTAGCATCTTGCTAGCTGGATTACTCCATTCGGTAATCTTGGGATCAATAAATGTTTGCTTCT-CCCCCAAGCTTTTCGCAGCTTACCACGACCTTCTTCGCCTTAAAGCTCCTAGGCATCCACCATAGACTCTTATTACTTTGACCATATTTTTATCTTCCATCTCTATTTTGCCAATTTGTTTATACAACATAAAATAATATATATCTTTGTTTAATCCATGTCAATATATATA--TTATTTTTTATATTATTTGAATGTTTTATTCAAATAATATAA--ACATT--------TAAAAAATAAATTTAAGG	IGS.04	TGTAATAATTCAGGGAAAGGTGGAGATTCTGCATCTACTAATC---CTGATGAGTCTGCGAAAGGGCCTAATCTTACAGAAATAAGCAAAAAAATTACAGATTCCAATGCATTTGTACTAGCTGTTAAAGAAGTTGAGACTTTGGTTTCATCTATAGATGAACTTGCT---AGCGCTATTGGTCAAAAAATAGACCAA---AATGGTTTAGCTGCTGATGCGGMTGATCACAACACCTCATTGTTAGCAGGAGCCTATGCAATATCAGCCCTAATAAAACAAAAATTAGATGTATTA---AAAGGTCCAGAAGGGTTAAATAAAGAAATTGATGAGGCTAAGAAATGTTCTGATGCATTTACTAATAAATTAAAAAATARTCATGCAGAGCTTGGGGCG…	ospC.09	Myodes glareolus	Noord Ginkel	170
1j1|MG|NG	NA	NA	AGATAATAGATAGCTAGCATCTTGCTAGCTGGATTACTCCATTCGGTAATCTTGGGATCAATAAATGTTTGCTTCT-CCCCCAAGCTTTTCGCAGCTTACCACGACCTTCTTCGCCTTAAAGCTCCTAGGCATCCACCATAGACTCTTATTACTTTGACCATATTTTTATCTTCCATCTCTATTTTGCCAATTTGTTTATACAACATAAAATAATATATATCTTTGTTTAATCCATGTCAATATATATA--TTATTTTTTATATTATTTGAATGTTTTATTCAAATAATATAA--ACATT--------TAAAAAATAAATTTAAGG	IGS.04	TGTAATAATTCAGGGAAAGGTGGAGATTCTGCATCTACTAATC---CTGATGAGTCTGCGAAAGGGCCTAATCTTACAGAAATAAGCAAAAAAATTACAGATTCCAATGCATTTGTACTAGCTGTTAAAGAAGTTGAGACTTTGGTTTCATCTATAGATGAACTTGCT---AGCGCTATTGGTCAAAAAATAGACCAA---AATGGTTTAGCTGCTGATGCGGCTGATCACAACACCTCATTGTTAGCAGGAGCCTATGCAATATCAGCCCTAATAAAACAAAAATTAGATGTATTA---AAAGGTCCAGAAGGGTTAAATAAAGAAATTGATGAGGCTAAGAAATGTTCTGATGCATTTACTAATAAATTAAAAAATAGTCATGCAGAGCTTGGGGCG…	ospC.04	Myodes glareolus	Noord Ginkel	170
6j1|MG|NG	NA	NA	NA	NA	TGTAATAATTCAGGGAAAGGTGGAGATTCTGCATCTACTAATC---CTGATGAGTCTGCGAAAGGGCCTAATCTTACAGAAATAAGCAAAAAAATTACAGATTCCAATGCATTTGTACTAGCTGTTAAAGAAGTTGAGACTTTGGTTTCATCTATAGATGAACTTGCT---AGCGCTATTGGTCAAAAAATAGACCAA---AATGGTTTAGCTGCTGATGCGGCTGATCACAACACCTCATTGTTAGCAGGAGCCTATGCAATATCAGCCCTAATAAAACAAAAATTAGATGTATTA---AAAGGTCCAGAAGGGTTAAATAAAGAAATTGATGAGGCTAAGAAATGTTCTGATGCATTTACTAATAAATTAAAAAATAGTCATGCAGAGCTTGGGGCG…	ospC.04	Myodes glareolus	Noord Ginkel	170
4s1|AS|DW	NA	NA	AGATAATAGATAGCTAGCATCTTGCTAGCTGGATTACTCCATTCGGTAATCTTGGGATCAATAAATGTTTGCTTTT-CCCCCAAGCTTTTCGCAGCTTACCACGACCTTCTTCGCCTTAAAGCTCCTAGGCATTCACCATAGACTCTTATTACTTTGACCATATTTTTATCTTCCATCTCTATTTTGCCAATTTGTTTATACAACATAGAATAATATATATCTTTGTTTAATCCATGTCAATATATATA--TTATTTTTTATATTATTTGAATAAAACATTCAAATAATATAA--ACATT--------TAAAAAATAAATTCAAGA	IGS.03	NA	NA	Apodemus sylvaticus	Deelerwoud	BM02
7x1|AS|KDM	NA	NA	AGATAATAGATAGCTAGCATCTTGCTAGCTGGATTACTCCATTCGGTAATCTTGGGATCAATAAATGTTTGCTTCT-CCCCCAAGCTTTTCGCAGCTTACCACGACCTTCTTCGCCTTAAAGCTCCTAGGCATTCACCATAGACTCTTATTACTTTGACCATATTTTTATCTTCCATCTCTATTTTGCCAATTTGTTTATACAACATAAAATAATATATATCTTTGTTTAATCCATGTCAATATATATA--TTATTTTTTATATTATTTGAATGTTTTATTCAAATAATATAA--ACATT--------TAAAAAATAAATTCAAGG	IGS.01	NA	NA	Apodemus sylvaticus	Kroondomein	BM15
8x1|AS|KDM	NA	NA	AGATAATAGATAGCTAGCATCTTGCTAGCTGGATTACTCCATTCGGTAATCTTGGGATCAATAAATGTTTGCTTCT-CCCCCAAGCTTTTCGCAGCTTACCACGACCTTCTTCGCCTTAAAGCTCCTAGGCATTCACCATAGACTCTTATTACTTTGACCATATTTTTATCTTCCATCTCTATTTTGCCAATTTGTTTATACAACATAAAATAATATATATCTTTGTTTAATCCATGTCAATATATATA--TTATTTTTTATATTATTTGAATGTTTTATTCAAATAATATAA--ACATT--------TAAAAAATAAATTCAAGG	IGS.01	NA	NA	Apodemus sylvaticus	Kroondomein	BM15
8v1|AS|KDZ	NA	NA	AGATAATAGATAGCTAGCATCTTGCTAGCTGGATTACTCCATTCGGTAATCTTGGGATCAATAAATGTTTGCTTCT-CCCCCAAGCTTTTCGCAGCTTACCACGACCTTCTTCGCCTTAAAGCTCCTAGGCATTCACCATAGACTCTTATTACTTTGACCATATTTTTATCTTCCATCTCTATTTTGCCAATTTGTTTATACAACATAAAATAATATATATCTTTGTTTAATCCATGTCAATATATATA--TTATTTTTTATATTATTTGAATGTTTTATTCAAATAATATAA--ACATT--------TAAAAAATAAATTCAAGG	IGS.01	NA	NA	Apodemus sylvaticus	Kroondomein_exclosure	BM09
4e1|AS|PW	NA	NA	AGATAATAGATAGCTAGCATCTTGCTAGCTGGATTACTCCATTCGGTAATCTTGGGATCAATAAATGTTTGCTTCTCCCCCCAAGCTTTTCGCAGCTTACCACGACCTTCTTCGCCTTAAAGCTCCTAGGCATCCACCATAGACTCTTATTACTTTGACCATATTTTTATCTTCCATCTCTATTTTGCCAATTTGTTTATACAACATAAAATAATATATATCTTTGTTTAATCCATGTCAATATATATA--TTATTTTTTATATTATTTGAATGTTTTATTCAAATAATATAA--ACATT--------TAAAAAATAAATTCAAGG	IGS.02	NA	NA	Apodemus sylvaticus	Planken Wambuis	155
2h1|AS|PW	NA	NA	AGATAATAGATAGCTAGCATCTTGCTAGCTGGATTACTCCATTCGGTAATCTTGGGATCAATAAATGTTTGCTTCT-CCCCCAAGCTTTTCGCAGCTTACCACGACCTTCTTCGCCTTAAAGCTCCTAGGCATCCACCATAGACTCTTATTACTTTGACCATATTTTTATCTTCCATCTCTATTTTGCCAATTTGTTTATACAACATAAAATAATATATATCTTTGTTTAATCCATGTCAATATATATA--TTATTTTTTATATTATTTGAATAAAACATTCAAATAATATAA--ACATT--------TAAAAAATAAATTTAAGG	IGS.08	NA	NA	Apodemus sylvaticus	Planken Wambuis	169
9p1|AS|PW	ATCATCAGTTAAAGACATTACAAATGAAATAGATAAAGCTATACAAGCAGCTAAAGACGCTGGTGTAAATACAGACGCGTTCACAAAAACACAAACAGGTGGCAAGGTGGCGGGCTCTCAAATAAGAGACGCAAAAAAGCTCATCGCTGAATTAACAATCGAATTTCTAAAAGCAACAGAAGAGGAAACTATTACATTTAAAGAAAATGGAGCGGGGGAAGAAGACTTCTCAGGAATATACGATTTAATACTCAACGCCGCAAAAGCAGTAGAAAAAATTGGGATGAAAGATATGAAACAAACGGTCGAAGATACCG	dbpA.02	NA	NA	NA	NA	Apodemus sylvaticus	Planken Wambuis	190
6g1|AS|PW	ATCATCAGTTAAAGACATTACAAATGAAATAGATAAAGCTATACAAGCAGCTAAAGACGCTGGTGTAAATACAGACGCGTTCACAGAAACACAAACAGGTGGCAAGGTGGCGGGCTCTCAAATAAGAGACGCAAAAAAGCTCATCGCTGAATTAACAATCGAATTTCTAAAAGCAACAGAAGAGGAAACTATTACATTTAAAGAAAATGGAGCGGGGGAAGAAGACTTCTCAGGAATATACGATTTAATACTCAACGCCGCAAAAGCAGTAGAAAAAATTGGGATGAAAGGTATGAAACAAACGGTCGAAGATACCG	dbpA.04	NA	NA	NA	NA	Apodemus sylvaticus	Planken Wambuis	190
8o1|AS|PW	ATCATCAGTTAAAGACATTACAAATGAAATAGATAAAGCTATACAAGCAGCTAAAGACGCTGGTGTAAATACAGACGCGTTCACAGAAACACAAACAGGTGGCAAGGTGGCGGGCTCTCAAATAAGAGACGCAAAAAAGCTCATCGCTGAATTAACAATCGAATTTCTAAAAGCAACAGAAGAGGAAACTATTACATTTAAAGAAAATGGAGCGGGGGAAGAAGACTTCTCAGGAATATACGATTTAATACTCAACGCCGCAAAAGCAGTAGAAAAAATTGGGATGAAAGGTATGAAACAAACGGTCGAAGATACCG	dbpA.04	NA	NA	NA	NA	Apodemus sylvaticus	Planken Wambuis	169
2p1|AS|PW	ATCATCAGTTAAAGACATTACAAATGAAATAGATAAAGCTATACAAGCAGCTAAAGACGCTGGTGTAAATACAGACGCGTTCACAGAAACACAAACAGGTGGCAAGGTGGCGGGCTCTCAAATAAGAGACGCAAAAAAGCTCATCGCTGAATTAACAATCGAATTTCTAAAAGCAACAGAAGAGGAAACTATTACATTTAAAGAAAATGGAGCGGGGGAAGAAGACTTCTCAGGAATATACGATTTAATACTCAACGCCGCAAAAGCAGTAGAAAAAATTGGGATGAAAGGTATGAAACAAACGGTCGAAGATACCG	dbpA.04	NA	NA	NA	NA	Apodemus sylvaticus	Planken Wambuis	203
1r1|MA|KDZ	NA	NA	AGATAATAGATAGCTAGCATCTTGCTAGCTGGATTACTCCATTCGGTAATCTTGGGATCAATAAATGTTTGCTTCTCCCCCCAAGCTTTTCGCAGCTTACCACGACCTTCTTCGCCTTAAAGCTCCTAGGCATCCACCATAGACTCTTATTACTTTGACCATATTTTTATCTTCCATCTCTATTTTGCCAATTTGTTTATACAACATAAAATAATATATATCTTTGTTTAATCCATGTCAATATATATA--TTATTTTTTATATTATTTGAATGTTTTATTCAAATAATATAA--ACATT--------TAAAAAATAAATTCAAGG	IGS.02	NA	NA	Microtus agrestis	Kroondomein_exclosure	AM04
4c2|MG|DW	ATCATCAGTTAAAGACATTACAAATGAAATAGAGAAAGCTATAAAAGAAGCTGAAGACGCTGGTGTAAAGACAGACGCGTTCACAGAAACACAAACAGGTGGCAAGGTGGGGGGCTCTCAAATAAGAGCAGCAAAAATACGCGTCGCTGACTTAACAATCAAATTCCTAGAAGCAACAGAAGAGGAAACTATTACATTTAAAGAAAATGGAGCGGGGGAAGAAGACTTCTCAGGAATATACGATTTAATACTCAACGCCGCAAAAGCAGTAGAAAAAATTGGGATGCAAGGTATGAAACAAGCGGTCGAAGAGGCCG	dbpA.03	AGATAATAGATAGCTAGCATCTTGCTAGCTGGATTACTCCATTCGGTAATCTTGGGATCAATAAATGTTTGCTTTT-CCCCCAAGCTTTTCGCAGCTTACCACGACCTTCTTCGCCTTAAAGCTCCTAGGCATTCACCATAGACTCTTATTACTTTGACCATATTTTTATCTTCCATCTCTATTTTGCCAATTTGTTTATACAACATAGAATAATATATATCTTTGTTTAATCCATGTCAATATATATA--TTATTTTTTATATTATTTGAATAAAACATTCAAATAATATAA--ACATT--------TAAAAAATAAATTCAAGA	IGS.03	NA	NA	Myodes glareolus	Deelerwoud	RW16
7a2|MG|DW	ATCATCAGTTAAAGACATTACAAATGAAATAGAKAAAGCTATAMAAGMAGCTRAAGACGCTGGTGTAAAGACAGACGCGTTCACAGAAACACAAACAGGTGGCAAGGTGGSGGGCTCTMAAATAAGAGCAGCAAAAATWCGCGTCGCTGACTTAACAATCAAATTCCTAGAAGCAACAGAAGAGGAAACTATTACATTTAAAGAAAATGGAGCGGGGGAAGAWGAMTTCTCAGGAATATACGATTTAATACTCAACGCCGCAAAAGCAGTAGAAAAAATTGGGATGMAAGRTATGAAACAAGCGGTCGAAGAGGCCG	unassigned	AGATAATAGATAGCTAGCATCTTGCTAGCTGGATTACTCCATTCGGTAATCTTGGGATCAATAAATGTTTGCTTTT-CCCCCAAGCTTTTCGCAGCTTACCACGACCTTCTTCGCCTTAAAGCTCCTAGGCATTCACCATAGACTCTTATTACTTTGACCATATTTTTATCTTCCATCTCTATTTTGCCAATTTGTTTATACAACATAGAATAATATATATCTTTGTTTAATCCATGTCAATATATATA--TTATTTTTTATATTATTTGAATAAAACATTCAAATAATATAA--ACATT--------TAAAAAATAAATTCAAGA	IGS.03	NNNNNNNNNNNNNNNNNNNNNNNNNNNTCTGCATCTACTAATCCTGCTGACGAGTCTGCGAAAGGGCCTAATCTTACAGAAATAAGCAAAAAAATTACAGATTCTAATGCATTTGTACTKGCTGTTAAAGAAGTTGAGACTTTGGTTTCATCTATAGATGAACTTNNNNNNNNNNNNNNNNNNNNNNNNNNNNNNNNNNNNNNNNNNNNNNNNNNNNNNNNNNNNNNNNNNNNNNNNNNNNNNNNNNNNNNNNNNNNNNNNNNNNNNNNNNNNNNNNNNNNNNNNNNNNNNNNNNNNNNNNNNNNNNNNNNNNNNNNNNNNNNNNNNNNNNNNNNNNNNNNNNNNNNNNNNNNNNNNNNNNNNNNNNNNNNNNNNNNNNNNNNNNNNNNNNNNNNNNNN…	unassigned	Myodes glareolus	Deelerwoud	RW08
5c2|MG|DW	ATCATCAGTTAAAGACATTACAAATGAAATAGAGAAAGCTATAAAAGAAGCTGAAGACGCTGGTGTAAAGACAGACGCGTTCACAGAAACACAAACAGGTGGCAAGGTGGGGGGCTCTCAAATAAGAGCAGCAAAAATACGCGTCGCTGACTTAACAATCAAATTCCTAGAAGCAACAGAAGAGGAAACTATTACATTTAAAGAAAATGGAGCGGGGGAAGAAGACTTCTCAGGAATATACGATTTAATACTCAACGCCGCAAAAGCAGTAGAAAAAATTGGGATGCAAGGTATGAAACAAGCGGTCGAAGAGGCCG	dbpA.03	AGATAATAGATAGYTAGCATCTTGCTAGCTGGATTACTCCATTCGGTAATCTTGGGATCAATAAATGTTTGCTTTT-CCCCCAAGCTTTTCGCAGCTTACCACGACCTTCTTCGCCTTAAAGCTCCTAGGCATTCACCATAGACTCTTATTACTTTGACCATATTTTTATCTTCCATCTCTATTTTGCCAATTTGTTTATACAACATAGAATAATATATATCTTTGTTTAATCCATGTCAATATATATA--TTATTTTTTATATTATTTGAATAAAACATTCAAATAATATAA--ACATT--------TAAAAAATAAATTCAAGA	IGS.03	NNNNNNNNNNNNNNNNNAGGTGGGGATTCTGCATCTACTAATCCTGCTGACGAGTCTGCGAAAGGGCCTAATCTTACAGAAATAAGCAAAAAAATTACAGATTCTAATGCATTTGTACTKGCTGTTAAAGAAGTTGAGACTTTGGTTTCATCTATAGATGAACTTNNNNNNNNNNNNNNNNNNNNNNNNNNNNNNNNNNNNNNNNNNNNNNNNNNNNNNNNNNNNNNNNNNNNNNNNNNNNNNNNNNNNNNNNNNNNNNNNNNNNNNNNNNNNNNNNNNNNNNNNNNNNNNNNNNNNNNNNNNNNNNNNNNNNNNNNNNNNNNNNNNNNNNNNNNNNNNNNNNNNNNNNNNNNNNNNNNNNNNNNNNNNNNNNNNNNNNNNNNNNNNNNNNNNNNNNNN…	unassigned	Myodes glareolus	Deelerwoud	RW16
3b2|MG|KDM	ATCATCAGTTAAAGACATTACAAATGAAATAGATAAAGCTATACAAGCAGCTRAAGACGCTGGTGTAAAKACAGACGCGTTCACAGAAACACAAACAGGTGGCAAGGTGGCGGGCTCTMAAATAAGAGMMGCAAAAAWGCACRTCGCTGAMTTAACAATCRAATTYCTARAAGCAACAGAAGAGGAAACTATTACATTTAAAGAAAATGGAGCGGGGGAAGAAGAATTCTCAGGAATATACGATTTAATACTCAACGCCGCAAAAGCAGTAGAAAAAATTGGGATGAAAGRTATGAMAMAAACGGTCGAAGAKRCCG	dbpA.08	AGATAATAGATAGCTAGCATCTTGCTAGCTGGATTACTCCATTCGGTAATCTTGGGATCAATAAATGTTTGCTTCT-CCCCCAAGCTTTTCGCAGCTTACCACGACCTTCTTCGCCTTAAAGCTCCTAGGCATTCACCATAGACTCTTATTACTTTGACCATATTTTTATCTTCCATCTCTATTTTGCCAATTTGTTTATACAACATAAAATAATATATATCTTTGTTTAATCCATGTCAATATATATA--TTATTTTTTATATTATTTGAATGTTTTATTCAAATAATATAA--ACATT--------TAAAAAATAAATTCAAGG	IGS.01	NA	NA	Myodes glareolus	Kroondomein	RW09
6b2|MG|KDM	ATCATCAGTTAAAGACATTACAAATGAAATAGATAAAGCTATACAAGCAGCTAAAGACGCTGGTGTAAAGACAGACGCGTTCACAGAAACACAAACAGGTGGCAAGGTGGCRGGCYCTAAAATAAGAGCAGCAAAAATTCWCGTCGCTGACTTAACAATCAAATTCCTAGAAGCAACAGAAGAGGAAACTATTACATTTAAAGAAAATGGAGCGGGGGAAGAWGAATTCTCAGGAATATACGATTTAATACTCAACGCCGCAAAAGCAGTAGAAAAAATTGGGATGAAAGATATGACAMAAACGGTCGAAGAGGCCG	dbpA.01	NNNNNNNNNNNNNNNNNNNNNNNNNNNNNNNNNNNNNNNNNNNNNNNNNNNNNNNNNNNNNNNNNNNNNNNNNNNNNNNCCCAAGCTTTTCGCAGCTTACCACGACCTTCTTCGCCTTAAAGCTCCTAGGCATCCACCATAGACTCTTATTACTTTGACCATATTTTTATCTTCCATCTCTATTTTGCCAATTTGTTTATACAACATAAAATAATATATATCTTTGTTTAATCCATGTCAATATATATA--TTATTTTTTATATTATTTGAATGTTTTATTCAAATAATATAA--ACATT--------TAAAAAATANNNNNNNNN	unassigned	NA	NA	Myodes glareolus	Kroondomein	RW09
4b2|MG|KDM	ATCATCAGTTAAAGACATTACAAATGAAATAGATAAAGCTATACAAGCAGCTAAAGACGCTGGTGTAAAKACAGACGCGTTCACAGAAACACAAACAGGTGGCAAGGTGGCRGGCYCTMAAATAAGAGCAGCAAAAAWGCWCRTCGCTGAMTTAACAATCRAATTYCTARAAGCAACAGAAGAGGAAACTATTACATTTAAAGAAAATGGAGCGGGGGAAGAWGAATTCTCAGGAATATACGATTTAATACTCAACGCCGCAAAAGCAGTAGAAAAAATTGGGATGAAAGRTATGAMAMAAACGGTCGAAGAKRCCG	unassigned	NNNNNNNNNNNNNNNNNNNTCTTGCTAGCTGGATTACTCCATTCGGTAATCTTGGGATCAATAAATGTTTGCTTCT-CCCCCAAGCTTTTCGCAGCTTACCACGACCTTCTTCGCCTTAAAGCTCCTARGCATCCACCATAGACTCTTAWTACTTTGACCATATTTTTATCTTCCATCTCYAWTTTGCCAATTTGKTTATACAACATAAAATAATATATATCTTTGTTTAATCCATGTCAATATATATA--TTAWTTTTTATATTATTTGAATGTTTTATTCAAATAATATAA--ANNNNNNNNNNNNNNNNNNNNNNNNNNNNNN	unassigned	NA	NA	Myodes glareolus	Kroondomein	RW09
2d2|MG|KDM	ATCATCAGTTAAAGACATTACAAATGAAATAGATAAAGCTATACAAGCAGCTAAAGACGCTGGTGTAAATACAGACGCGTTCACAGAAACACAAACAGGTGGCAAGGTGGCGGGCTCTCAAATAAGAGACGCAAAAAAGCTCATCGCTGAATTAACAATCGAATTTCTAAAAGCAACAGAAGAGGAAACTATTACATTTAAAGAAAATGGAGCGGGGGAAGAAGACTTCTCAGGAATATACGATTTAATACTCAACGCCGCAAAAGCAGTAGAAAAAATTGGGATGAAAGGTATGAAACAAACGGTCGAAGATACCG	dbpA.04	NA	NA	NA	NA	Myodes glareolus	Kroondomein	RW24
3a2|MG|KDM	ATCATCAGTTAAAGACATTACAAATGAAATAGAKAAAGCTATAMAAGMAGCTRAAGACGCTGGTGTAAAGACAGACGCGTTCACAGAAACACAAACAGGTGGCAAGGTGGGGGGCTCTCAAATAAGAGCAGCAAAAATACGCGTCGCTGACTTAACAATCAAATTCCTAGAAGCAACAGAAGAGGAAACTATTACATTTAAAGAAAATGGAGCGGGGGAAGAAGACTTCTCAGGAATATACGATTTAATACTCAACGCCGCAAAAGCAGTAGAAAAAATTGGGATGCAAGGTATGAAACAAGCGGTCGAAGAGGCCG	dbpA.03	NA	NA	NA	NA	Myodes glareolus	Kroondomein	RW04
1z1|MG|KDZ	ATCATCAGTTAAAGACATTACAAATGAAATAGATAAAGCTATACAAGCAGCTAAAGACGCTGGTGTAAAKACAGACGCGTTCACARAAACACAAACAGGTGGCAAGGTGGCRGGCYCTMAAATAAGAGMMGCAAAAAWKCTCRTCGCTGAMTTAACAATCRAATTYCTARAAGCAACAGAAGAGGAAACTATTACATTTAAAGAAAATGGAGCGGGGGAAGAWGAATTCTYRGGAATATACGATTTAATACTCAACGCCGCAAAAGCAGTAGAAAAAATTGGGATGAAAGATATGAMAMAAACGGTCGAAGAKRCCG	unassigned	NNNNNNNNNNNNGCTAGCATCTTGCTAGCTGGATTACTCCATTCGGTAATCTTGGGATCAATAAATGTTTGCTTCT-CCCCCAAGCTTTTCGCAGCTTACCACGACYTTCTTCGCCTTAAAGCTCCTAGGCATTCMCCATAGACTCTTATTACTTTGACCATATTTTTATCTTCCATCTCTATTTTGCCAATTTGTTYATACMACATAAAATAATATATATCTTTGTTTAATCCATGTCAATATATATA--TTATTTTTTATATTATTTGAATGTTTTATTCAAATAATATAA--ACATT--------TAAAAANNNNNNNNNNNN	unassigned	NA	NA	Myodes glareolus	Kroondomein_exclosure	RW02
4z1|MG|KDZ	ATCATCAGTTAAAGACATTACAAATGAAATAGATAAAGCTATACAAGCAGCTAAAGACGCTGGTGTAAATACAGACGCGTTCACAGAAACACAAACAGGTGGCAAGGTGGCGGGCTCTCAAATAAGAGACGCAAAAAAGCTCATCGCTGAATTAACAATCGAATTTCTAAAAGCAACAGAAGAGGAAACTATTACATTTAAAGAAAATGGAGCGGGGGAAGAAGACTTCTCAGGAATATACGATTTAATACTCAACGCCGCAAAAGCAGTAGAAAAAATTGGGATGAAAGGTATGAAACAAACGGTCGAAGATACCG	dbpA.04	AGATAATAGATAGCTAGCATCTTGCTAGCTGGATTACTCCATTCGGTAATCTTGGGATCAATAAATGTTTGCTTCT-CCCCCAAGCTTTTCGCAGCTTACCACGACCTTCTTCGCCTTAAAGCTCCTAGGCATTCACCATAGACTCTTATTACTTTGACCATATTTTTATCTTCCATCTCTATTTTGCCAATTTGTTCATACAACATAGAATAATATATATCTTTGTTTAATCCATGTCAATATATATA--TTATTTTTTATATTATTTGAATGTTTTATTCAAATAATATAAACACATT--------TAAAAAATAAATTCAAGG	IGS.11	NA	NA	Myodes glareolus	Kroondomein_exclosure	RW02
7y1|MG|KDZ	NA	NA	AGATAATAGATAGCTAGCATCTTGCTAGCTGGATTACTCCATTCGGTAATCTTGGGATCAATAAATGTTTGCTTCTCCCCCCAAGCTTTTCGCAGCTTACCACGACCTTCTTCGCCTTAAAGCTCCTAGGCATCCACCATAGACTCTTATTACTTTGACCATATTTTTATCTTCCATCTCTATTTTGCCAATTTGTTTATACAACATAAAATAATATATATCTTTGTTTAATCCATGTCAATATATATA--TTATTTTTTATATTATTTGAATGTTTTATTCAAATAATATAA--ACATT--------TAAAAAATAAATTCAAGG	IGS.02	NA	NA	Myodes glareolus	Kroondomein_exclosure	RW02
5z1|MG|KDZ	ATCATCAGTTAAAGACATTACAAATGAAATAGATAAAGCTATACMAGCAGCTAAAGACGCTGGTGTAAAKACAGACGCGTTCACAGAAACACAAACAGGTGGCAAGGTGGCRGGCYCTMAAATAAGAGMMGCAAAAAWKCWCRTCGCTGAMTTAACAATCRAATTYCTARAAGCAACAGAAGAGGAAACTATTACATTTAAAGAAAATGGAGCGGGGGAAGAWGAMTTCTCAGGAATATACGATTTAATACTCAACGCCGCAAAAGCAGTAGAAAAAATTGGGATGAAAGRTATGAMAMAAACGGTCGAAGAKRCCG	unassigned	NNNNNNNNNNNNNNNNNNNNNNNNNNNNNNNNNNNNNNNNNNNNNNNNNNNNNNNNNNNNNNNNNNNNNNNNNNNNNNNCCCAAGCTTTTCGCAGCTTACCACGACCTTCTTCGCCTTAAAGCTCCTAGGCATCCACCATAGACTCTTATTACTTTGACCATATTTTTATCTTCCATCTCTATTTTGCCAATTTGTTTATACAACATAAAATAATATATATCTTTGTTTAATCCATGTCAATATATATA--TTATTTTTTATATTATTTGAATGTTTTATTCAAATAATATAA--ACATT--------TAAAAAATNNNNNNNNNN	unassigned	NA	NA	Myodes glareolus	Kroondomein_exclosure	RW02
4y1|MG|KDZ	ATCATCAGTTAAAGACATTACAAATGAAATAGATAAAGCTATACAAGCAGCTAAAGACGCTGGTGTAAAKACAGACGCGTTCACAGAAACACAAACAGGTGGCAAGGTGGCRGGCYCTMAAATAAGAGMMGCAAAAAWKCTCRTCGCTGAATTAACAATCRAATTYCTARAAGCAACAGAAGAGGAAACTATTACATTTAAAGAAAATGGAGCGGGGGAAGAWGAATTCTCAGGAATATACGATTTAATACTCAACGCCGCAAAAGCAGTAGAAAAAATTGGGATGAAAGRTATGAMAMAAACGGTCGAAGAKRCCG	unassigned	NA	NA	NA	NA	Myodes glareolus	Kroondomein_exclosure	RW02
5j1|MG|NG	ATCATCAGTTAAAGACATTACAAATGAAATAGATAAAGCTATACAAGCAGCTAAAGACGCTGGTGTAAATACAGACGCGTTCACAAAAACACAAACAGGTGGCAAGGTGGCGGGCTCTCAAATAAGAGACGCAAAAAAGCTCATCGCTGAATTAACAATCGAATTTCTAAAAGCAACAGAAGAGGAAACTATTACATTTAAAGAAAATGGAGCGGGGGAAGAAGACTTCTCAGGAATATACGATTTAATACTCAACGCCGCAAAAGCAGTAGAAAAAATTGGGATGAAAGATATGAAACAAACGGTCGAAGATACCG	dbpA.02	AGATAATAGATAGCTAGCATCTTGCTAGCTGGATTACTCCATTCGGTAATCTTGGGATCAATAAATGTTTGCTTCT-CCCCCAAGCTTTTCGCAGCTTACCACGACCTTCTTCGCCTTAAAGCTCCTAGGCATTCACCATAGACTCTTATTACTTTGACCATATTTTTATCTTCCATCTCTATTTTGCCAATTTGTTTATACAACATAAAATAATATATATCTTTGTTTAATCCATGTCAATATATATA--TTATTTTTTATATTATTTGAATGTTTTATTCAAATAATATAA--ACATT--------TAAAAAATAAATTCAAGG	IGS.01	NA	NA	Myodes glareolus	Noord Ginkel	170
3l1|MG|NG	ATCATCAGTTAAAGACATTACAAATGAAATAGATAAAGCTATACAAGCAGCTAAAGACGCTGGTGTAAATACAGACGCGTTCACAAAAACACAAACAGGTGGCAAGGTGGCGGGCTCTCAAATAAGAGACGCAAAAAAGCTCATCGCTGAATTAACAATCGAATTTCTAAAAGCAACAGAAGAGGAAACTATTACATTTAAAGAAAATGGAGCGGGGGAAGAAGACTTCTCAGGAATATACGATTTAATACTCAACGCCGCAAAAGCAGTAGAAAAAATTGGGATGAAAGATATGAAACAAACGGTCGAAGATACCG	dbpA.02	AGATAATAGATAGCTAGCATCTTGCTAGCTGGATTACTCCATTCGGTAATCTTGGGATCAATAAATGTTTGCTTCT-CCCCCAAGCTTTTCGCAGCTTACCACGACCTTCTTCGCCTTAAAGCTCCTAGGCATTCACCATAGACTCTTATTACTTTGACCATATTTTTATCTTCCATCTCTATTTTGCCAATTTGTTTATACAACATAAAATAATATATATCTTTGTTTAATCCATGTCAATATATATA--TTATTTTTTATATTATTTGAATGTTTTATTCAAATAATATAA--ACATT--------TAAAAAATAAATTCAAGG	IGS.01	NA	NA	Myodes glareolus	Noord Ginkel	170
7h1|MG|NG	ATCATCAGTTAAAGACATTACAAATGAAATAGATAAAGCTATACAAGCAGCTAAAGACGCTGGTGTAAATACAGACGCGTTCACARAAACACAAACAGGTGGCAAGGTGGCGGGCTCTCAAATAAGAGACGCAAAAAAGCTCATCGCTGAATTAACAATCGAATTTCTAAAAGCAACAGAAGAGGAAACTATTACATTTAAAGAAAATGGAGCGGGGGAAGAAGACTTCTCAGGAATATACGATTTAATACTCAACGCCGCAAAAGCAGTAGAAAAAATTGGGATGAAAGRTATGAAACAAACGGTCGAAGATACCG	dbpA.02	AGATAATAGATAGCTAGCATCTTGCTAGCTGGATTACTCCATTCGGTAATCTTGGGATCAATAAATGTTTGCTTCT-CCCCCAAGCTTTTCGCAGCTTACCACGACCTTCTTCGCCTTAAAGCTCCTAGGCATYCACCATAGACTCTTATTACTTTGACCATATTTTTATCTTCCATCTCTATTTTGCCAATTTGTTTATACAACATAAAATAATATATATCTTTGTTTAATCCATGTCAATATATATA--TTATTTTTTATATTATTTGAATGTTTTATTCAAATAATATAA--ACATT--------TAAAAAATAAATTCAAGG	IGS.01	NA	NA	Myodes glareolus	Noord Ginkel	170
8h1|MG|NG	NNNNNNNNNNNNNNNNNNTACAAATGAAATAGATAAAGCTATACAAGCAGCTAAAGACGCTGGTGTAAATACAGACGCGTTCACAAAAACACAAACAGGTGGCAAGGTGGCGGGCTCTCAAATAAGAGACGCAAAAAAGCTCATCGCTGAATTAACAATCGAATTTCTAAAAGCAACAGAAGAGGAAACTATTACATTTAAAGAAAATGGAGCGGGGGAAGAAGACTTCTCAGGAATATACGATTTAATACTCAACGCCGCAAAAGCAGTAGAAAAAATTGGGATGAAAGATATGAAACAAACGGTCGAAGATACCG	dbpA.02	AGATAATAGATAGCTAGCATCTTGCTAGCTGGATTACTCCATTCGGTAATCTTGGGATCAATAAATGTTTGCTTCT-CCCCCAAGCTTTTCGCAGCTTACCACGACCTTCTTCGCCTTAAAGCTCCTAGGCATYCACCATAGACTCTTATTACTTTGACCATATTTTTATCTTCCATCTCTATTTTGCCAATTTGTTTATACAACATAAAATAATATATATCTTTGTTTAATCCATGTCAATATATATA--TTATTTTTTATATTATTTGAATGTTTTATTCAAATAATATAA--ACATT--------TAAAAAATAAATTYAAGG	unassigned	NA	NA	Myodes glareolus	Noord Ginkel	170
6h1|MG|NG	ATCATCAGTTAAAGACATTACAAATGAAATAGATAAAGCTATACAAGCAGCTAAAGACGCTGGTGTAAATACAGACGCGTTCACAGAAACACAAACAGGTGGCAAGGTGGCGGGCTCTCAAATAAGAGAMGCAAAAAAKCTCATCGCTGAATTAACAATCRAATTTCTAAAAGCAACAGAAGAGGAAACTATTACATTTAAAGAAAATGGAGCGGGGGAAGAAGAMTTCTCAGGAATATACGATTTAATACTCAACGCCGCAAAAGCAGTAGAAAAAATTGGGATGAAAGRTATGAAACAAACGGTCGAAGAKRCCG	unassigned	AGATAATAGATAGCTAGCATCTTGCTAGCTGGATTACTCCATTCGGTAATCTTGGGATCAATAAATGTTTGCTTCT-CCCCCAAGCTTTTCGCAGCTTACCACGACCTTCTTCGCCTTAAAGCTCCTAGGCATYCACCATAGACTCTTATTACTTTGACCATATTTTTATCTTCCATCTCTATTTTGCCAATTTGTTTATACAACATAAAATAATATATATCTTTGTTTAATCCATGTCAATATATATA--TTATTTTTTATATTATTTGAATGTTTTATTCAAATAATATAA--ACATT--------TAAAAAATAAATTYAAGG	unassigned	NA	NA	Myodes glareolus	Noord Ginkel	170
9k1|MG|NG	ATCATCAGTTAAAGACATTACAAATGAAATAGATAAAGCTATACAAGCAGCTAAAGACGCTGGTGTAAATACAGACGCGTTCACARAAACACAAACAGGTGGCAAGGTGGCGGGCTCTCAAATAAGAGACGCAAAAAAGCTCATCGCTGAATTAACAATCGAATTTCTAAAAGCAACAGAAGAGGAAACTATTACATTTAAAGAAAATGGAGCGGGGGAAGAAGACTTCTCAGGAATATACGATTTAATACTCAACGCCGCAAAAGCAGTAGAAAAAATTGGGATGAAAGRTATGAAACAAACGGTCGAAGATACCG	dbpA.02	AGATAATAGATAGCTAGCATCTTGCTAGCTGGATTACTCCATTCGGTAATCTTGGGATCAATAAATGTTTGCTTCT-CCCCCAAGCTTTTCGCAGCTTACCACGACCTTCTTCGCCTTAAAGCTCCTAGGCATCCACCATAGACTCTTATTACTTTGACCATATTTTTATCTTCCATCTCTATTTTGCCAATTTGTTTATACAACATAAAATAATATATATCTTTGTTTAATCCATGTCAATATATATA--TTATTTTTTATATTATTTGAATGTTTTATTCAAATAATATAA--ACATT--------TAAAAAATAAATTTAAGG	IGS.04	NA	NA	Myodes glareolus	Noord Ginkel	170
3m1|MG|NG	ATCATCAGTTAAAGACATTACAAATGAAATAGAGAAAGYTATAAAAGAAGYTGAAGACGSTGGTGTAAAGACAGACGCGTTCACAGAAACACAAACAGGTGGCAAGGTGGCAGGCCMTAAAATAAGAGCAGCAAAAATTCAYGTCGCTGACTTAACAATCAAATTCCTAGAAGCAACAGAAGAGGAAAYTATTACATTTAAAGAAAATGGAGCGGGGGAAGATGAATTCTCAGGAATATACGATTTAATACTCAACGCCGCAAAAGCAGTAGAAAAAATTGGGATGAAAGATATGACAAAAWCGGTYGAAGAGGCCG	dbpA.06	AGATAATAGATAGCTAGCATCTTGCTAGCTGGATTACTCCATTCGGTAATCTTGGGATCAATAAATGTTTGCTTCTCCCCCCAAGCTTTTCGCAGCTTACCACGACCTTCTTCGCCTTAAAGCTCCTAGGCATCCACCATAGACTCTTATTACTTTGACCATATTTTTATCTTCCATCTCTATTTTGCCAATTTGTTTATACAACATAAAATAATATATATCTTTGTTTAATCCATGTCAATATATATA--TTATTTTTTATATTATTTGAATGTTTTATTCAAATAATATAA--ACATT--------TAAAAAATAAATTCAAGG	IGS.02	NA	NA	Myodes glareolus	Noord Ginkel	189
9h1|MG|NG	ATCATCAGTTAAAGACATTACAAATGAAATAGATAAAGCTATACAAGCAGCTAAAGACGCTGGTGTAAAGACAGACGCGTTCACAGAAACACAAACAGGTGGCAAGGTGGCAGGCCCTAAAATAAGAGCAGCAAAAATTCACGTCGCTGACTTAACAATCAAATTCCTAGAAGCAACAGAAGAGGAAACTATTACATTTAAAGAAAATGGAGCGGGGGAAGATGAATTCTCAGGAATATACGATTTAATACTCAACGCCGCAAAAGCAGTAGAAAAAATTGGGATGAAAGATATGACAAAAACGGTCGAAGAGGCCG	dbpA.01	NA	NA	NA	NA	Myodes glareolus	Noord Ginkel	189
5m1|MG|NG	ATCATCAGTTAAAGACATTACAAATGAAATAGATAAAGCTATACAAGCAGCTAAAGACGCTGGTGTAAAGACAGACGCGTTCACAGAAACACAAACAGGTGGCAAGGTGGCAGGCCCTAAAATAAGAGCAGCAAAAATTCACGTCGCTGACTTAACAATCAAATTCCTAGAAGCAACAGAAGAGGAAACTATTACATTTAAAGAAAATGGAGCGGGGGAAGATGAATTCTCAGGAATATACGATTTAATACTCAACGCCGCAAAAGCAGTAGAAAAAATTGGGATGAAAGATATGACAAAAACGGTCGAAGAGGCCG	dbpA.01	NA	NA	NA	NA	Myodes glareolus	Noord Ginkel	170
3j1|MG|NG	NA	NA	NA	NA	NNNNNNNNNNNNNNNNNNNNNNNNNNNNNNNNNNNNNNNAATCCTGCTGACGAGTCTGCTAAAGGGCCTAATCTTACAGAAATAAGTAAAAAAATTACAGATTCTAATGCATTTGTACTTGCTGTTAAAGAAGTTGAGACTTTGGTTGCATCTATAGATGAACTTGCTACTAAAGCTATTGGTAAAAAAATAAAAAATGATGGCACTTTAGATAACGAAGC---AAATCACAACGGATCATTGTTAGCAGGAGCCTATGCAATATCAACTCTAATAACACAAAAATTAAGTGTATTG------AATTCAGAAGAATTAAAGGCAGAAATTGTAAAGGCTAAGAAATGTTCYGAAGACTTTACTAAAAAACTAAAAGATAAGCACACAGAACTTGGTA--…	ospC.01	Myodes glareolus	Noord Ginkel	170
4b1|MG|PW	NA	NA	AGATAATAGATAGCTAGCATCTTGCTAGCTGGATTACTCCATTCGGTAATCTTGGGATCAATAAATGTTTGCTTCT-CCCCCAAGCTTTTCGCAGCTTACCACGACCTTCTTCGCCTTAAAGCTCCTAGGCATYCACCATAGACTCTTATTACTTTGACCATATTTTTATCTTCCATCTCTATTTTGCCAATTTGTTTATACAACATAAAATAATATATATCTTTGTTTAATCCATGTCAATATATATA--TTATTTTTTATATTATTTGAATGWTTTATTCAAATAATATAA--ACATT--------TAAAAAATAAATTCAAGG	IGS.01	NA	NA	Myodes glareolus	Planken Wambuis	141
1f1|MG|PW	ATCATCAGTTAAAGACATTACAAATGAAATAGAKAAAGCTATACAAGCAGCTRAAGACGCTGGTGTAAAGACAGACGCGTTCACAGAAACACAAACAGGTGGCAAGGTGGSRGGCYCTMAAATAAGAGCAGCAAAAATWCRCGTCGCTGAMTTAACAATCAAATTYCTAGAAGCAACAGAAGAGGAAACTATTACATTTAAAGAAAATGGAGCGGGGGAAGAWGAMTTCTCAGGAATATACGATTTAATACTCAACGCCGCAAAAGCAGTAGAAAAAATTGGGATGMAAGRTATGAMAMAARCGGTCGAAGAGGCCG	unassigned	AGATAATAGATAGCTAGCATCTTGCTAGCTGGATTACTCCATTCGGTAATCTTGGGATCAATAAATGTTTGCTTYT-CCCCCAAGCTTTTCGCAGCTTACCACGACCTTCTTCGCCTTAAAGCTCCTAGGCATTCACCATAGACTCTTATTACTTTGACCATATTTTTATCTTCCATCTCTATTTTGCCAATTTGTTTATACAACATAAAATAATATATATCTTTGTTTAATCCATGTCAATATATATA--TTATTTTTTATATTATTTGAATGTTTTATTCAAATAATATAA--ACATT--------TAAAAAATAAATTYMARG	IGS.01	NA	NA	Myodes glareolus	Planken Wambuis	164
9f1|MG|PW	NA	NA	AGATAATAGATAGCTAGCATCTTGCTAGCTGGATTACTCCATTCGGTAATCTTGGGATCAATAAATGTTTGCTTTT-CCCCCAAGCTTTTCGCAGCTTACCACGACCTTCTTCGCCTTAAAGCTCCTAGGCATTCACCATAGACTCTTATTACTTTGACCATATTTTTATCTTCCATCTCTATTTTGCCAATTTGTTTATACAACATAGAATAATATATATCTTTGTTTAATCCATGTCAATATATATA--TTATTTTTTATATTATTTGAATAAAACATTCAAATAATATAA--ACATT--------TAAAAAATAAATTCAAGA	IGS.03	NA	NA	Myodes glareolus	Planken Wambuis	164
4c1|MG|PW	ATCATCAGTTAAAGACATTACAAATGAAATAGAKAAAGCTATACAAGCAGCTAAAGACGCTGGTGTAAATACAGACGCGTTCACAAAAACACAAACAGGTGGCAAGGTGGCGGGCTCTCAAATAAGAGAMGCAAAAAWGCTCRTCGCTGAATTAACAATCRAATTTCTAAAAGCAACAGAAGAGGAAACTATTACATTTAAAGAAAATGGAGCGGGGGAAGAAGACTTCTCAGGAATATAYGATTTAATAYTCRRMGCCGCAAAAGCAGTAGAAAAAATTGGGATGAAAGRTATGRAACAARCGGTCRAAGAKRCCG	dbpA.02	NA	NA	NA	NA	Myodes glareolus	Planken Wambuis	164
3f1|MG|PW	ATCATCAGTTAAAGACATTACAAATGAAATAGAKAAAGCTATAMAAGMAGCTRAAGACGCTGGTGTAAAGACAGACGCGTTCACAGAAACACAAACAGGTGGCAAGGTGGSRGGCYCTMAAATAAGAGCAGCAAAAATWCRCGTCGCTGACTTAACAATCAAATTCCTAGAAGCAACAGAAGAGGAAACTATTACATTTAAAGAAAATGGAGCGGGGGAAGAWGAMTTCTCAGGAATATACGATTTAATACTCAACGCCGCAAAAGCAGTAGAAAAAATTGGGATGMAAGRTATGAMAMAARCGGTCGAAGAGGCCG	unassigned	NA	NA	NA	NA	Myodes glareolus	Planken Wambuis	141
8f1|MG|PW	ATCATCAGTTAAAGACATTACAAATGAAATAGATAAAGCTATACAAGCAGCTAAAGACGCTGGTGTAAAGACAGACGCGTTCACAGAAACACAAACAGGTGGCAAGGTGGCAGGCCCTAAAATAAGAGCAGCAAAAATTCACGTCGCTGACTTAACAATCAAATTCCTAGAAGCAACAGAAGAGGAAACTATTACATTTAAAGAAAATGGAGCGGGGGAAGATGAATTCTCAGGAATATACGATTTAATACTCAACGCCGCAAAAGCAGTAGAAAAAATTGGGATGAAAGATATGACAAAAACGGTCGAAGAGGCCG	dbpA.01	NA	NA	NA	NA	Myodes glareolus	Planken Wambuis	164
2f1|MG|PW	ATCATCAGTTAAAGACATTACAAATGAAATAGATAAAGCTATACAAGCAGMTAAAGACGYTGGTGTAAAGACAGACGCGTTCACAGAAACACAAACAGGTGGCAAGGTGGCAGGCCCTAAAATAAGAGCAGCAAAAATTCACGTCGCTGACTTAACAATCAAATTCCTAGAAGCAACAGAAGAGGAAACTATTWCATTTAAAGAAAATGGAGCGGRGGAAGATGAATTYTCAGGAATATACGATTTAATACTCAACGCCGCAAAAGCAGTAGAAAAAATTGGGATGAAAGATATGACAAAAACGGTMGAAGAGGCCG	dbpA.01	NA	NA	NA	NA	Myodes glareolus	Planken Wambuis	164
8a1|MG|PW	ATCATCAGTTAAAGACATTACAAATGAAATAGAGAAAGCTATAAAAGAAGCTGAAGACGCTGGTGTAAAGACAGACGCGTTCACAGATACACAAACAGGTGGCAAGGTGGCAGGCCCTAAAATAAGAGCAGCAAAAATACGCGTCGCTGACTTAACAACCAAATTCCTAGAAGCAACAGAAGAGGAAACTATTAATTTTAAAGAAAATGGAGCGGGGGAAGAAGACTTCTCAGGAATATATGATTTAATATACGGAGCCGCAAAAGCAGTAGAAAAAATTGGGATGAAAGGTATGGAACAAGAGGTCAAAGAGGCCA	dbpA.07	NA	NA	NA	NA	Myodes glareolus	Planken Wambuis	141
9a1|MG|PW	ATCATCAGTTAAAGACATTACAAATGAAATAGAGAAAGCTATAAAAGAAGCTGAAGACGCTGGTGTAAAGACAGACGCGTTCACAGATACACAAACAGGTGGCAAGGTGGCAGGCCCTAAAATAAGAGCAGCAAAAATACGCGTCGCTGACTTAACAACCAAATTCCTAGAAGCAACAGAAGAGGAAACTATTAATTTTAAAGAAAATGGAGCGGGGGAAGAAGACTTCTCAGGAATATATGATTTAATATACGGAGCCGCAAAAGCAGTAGAAAAAATTGGGATGAAAGGTATGGAACAAGAGGTCAAAGAGGCCA	dbpA.07	NA	NA	NA	NA	Myodes glareolus	Planken Wambuis	141
6b1|MG|PW	ATCATCAGTTAAAGACATTACAAATGAAATAGAGAAAGCTATAAAAGAAGCTGAAGACGCTGGTGTAAAGACAGACGCGTTCACAGATACACAAACAGGTGGCAAGGTGGCAGGCCCTAAAATAAGAGCAGCAAAAATACGCGTCGCTGACTTAACAACCAAATTCCTAGAAGCAACAGAAGAGGAAACTATTAATTTTAAAGAAAATGGAGCGGGGGAAGAAGACTTCTCAGGAATATATGATTTAATATACGGAGCCGCAAAAGCAGTAGAAAAAATTGGGATGAAAGGTATGGAACAAGAGGTCAAAGAGGCCA	dbpA.07	NA	NA	NA	NA	Myodes glareolus	Planken Wambuis	141
3a1|MG|PW	ATCATCAGTTAAAGACATTACAAATGAAATAGAGAAAGCTATAAAAGAAGCTGAAGACGCTGGTGTAAAGACAGACGCGTTCACAGAWACACAAACAGGTGGCAAGGTGGCRGGCTCTMAAATAAGAGCAGCAAAAATACGCGTCGCTGACTTAACAAYCAAATTCCTAGAAGCAACAGAAGAGGAAACTATTAMWTTTAAAGAAAATGGAGCGGGGGAAGAAGACTTCTCAGGAATATAYGATTTAATAYWCRRMGCCGCAAAAGCAGTAGAAAAAATTGGGANNNNNNNNNNNNNNNNNNNNNNNNNNNNNNNNN	unassigned	AGATAATAGATAGCTAGCATCTTGCTAGCTGGATTACTCCATTCGGTAATCTTGGGATCAATAAATGTTTGCTTTT-CCCCCAAGCTTTTCGCAGCTTACCACGACCTTCTTCGCCTTAAAGCTCCTAGGCATTCACCATAGACTCTTATTACTTTGACCATATTTTTATCTTCCATCTCTATTTTGCCAATTTGTTTATACAACATAGAATAATATATATCTTTGTTTAATCCATGTCAATATATATA--TTATTTTTTATATTATTTGAATAAAACATTCAAATAATATAA--ACATT--------TAAAAAATAAATTCAAGA	IGS.03	TGTAATAATTCAGGGAAAGGTGGGGATATTGCATCTACTAATC---CTGATGAGTCTGCGAAAGGACCTAATCTTACAGAAATAAGCAAAAAAATTACAGATTCCAATGCAGTTGTACTAGCTGTGAAAGAAGTTGAGGCTTTGCTTTCATCTATAGATGAACTTGCT---AAAACTATTGGTAAAAAAATAGAGGCA---AATGGTTTGGGTAACGAAGC---GGATAAAAACACCTCATTGTTGGCGGGAGCCTATTCAATATCAAGCCTAATAACAAAAAAATTAGAGGGATTGATCAAAAATTCAGGAGAATTAAAGACAGAAGTTGAAAAGGCTAAGAACGCTTCTGCAGCATTTACTAATAAATTAAAAACTAGTCATGCACAACTTGGGGCG…	ospC.07	Myodes glareolus	Planken Wambuis	141
6a1|MG|PW	ATCATCAGTTAAAGACATTACAAATGAAATAGAGAAAGCTATAAAAGAAGCTGAAGACGCTGGTGTAAAGACAGACGCGTTCACAGAAACACAAACAGGTGGCAAGGTGGGGGGCTCTCAAATAAGAGCAGCAAAAATACGCGTCGCTGACTTAACAATCAAATTCCTAGAAGCAACAGAAGAGGAAACTATTACATTTAAAGAAAATGGAGCGGGGGAAGAAGACTTCTCAGGAATATACGATTTAATACTCAACGCCGCAAAAGCAGTAGAAAAAATTGGGATGCAAGGTATGAAACAAGCGGTCGAAGAGGCCG	dbpA.03	NA	NA	TGTAATAATTCAGGGAAAGGTGGGGATATTGCATCTACTAATC---CTGATGAGTCTGCGAAAGGACCTAATCTTACAGAAATAAGCAAAAAAATTACAGATTCCAATGCAGTTGTACTAGCTGTGAAAGAAGTTGAGGCTTTGCTTTCATCTATAGATGAACTTGCT---AAAACTATTGGTAAAAAAATAGAGGCA---AATGGTTTGGGTAACGAAGC---GGATAAAAACACCTCATTGTTGGCGGGAGCCTATTCAATATCAAGCCTAATAACAAAAAAATTAGAGGGATTGATCAAAAATTCAGGAGAATTAAAGACAGAAGTTGAAAAGGCTAAGAACGCTTCTGCAGCATTTACTAATAAATTAAAAACTAGTCATGCACAACTTGGGGCG…	ospC.07	Myodes glareolus	Planken Wambuis	141
5g1|AS|PW	NA	NA	AGATAATAGATAGCTAGCATCTTGCTAGCTGGATTACTCCATTCGGTAATCTTGGGATCAATAAATGTTTGCTTTT-CCCCCAAGCTTTTCGCAGCTTACCACGACCTTCTTCGCCTTAAAGCTCCTAGGCATTCACCATAGACTCTTATTACTTTGACCATATTTTTATCTTCCATCTCTATTTTGCCAATTTGTTTATACAACATAGAATAATATATATCTTTGTTTAATCCATGTCAATATATATA--TTATTTTTTATATTATTTGAATAAAACATTCAAATAATATAA--ACATT--------TAAAAAATAAATTCAAGA	IGS.03	TGTAATAATTCAGGGAAAGGTGGGGATTCTGCATCTACTAATCCTGCTGACGAGTCTGCGAAAGGGCCTAATCTTACAGAAATAAGCAAAAAAATTACAGATTCTAATGCATTTGTACTTGCTGTTAAAGAAGTTGAGACTTTGGTTTCATCTATAGATGAACTTGCCAATAAAGCTATTGGTAAAAAAATACAACAA---AATGGTTTAGGCGCCGAAGC---GAATCGCAACGAATCATTGTTAGCAGGAGTTCATGAAATATCAACACTAATAACAGAAAAATTAAGTAAATTG---AAAAATTCAGGAGAATTAAAGGCAAAAATTGAAGATGCTAAGAAATGTTCTGAAGAATTTACTAATAAACTAAGAGTTAGTCATGCAGATCTTGGTA--…	ospC.03	Apodemus sylvaticus	Planken Wambuis	169
9g1|AS|PW	NA	NA	AGATAATAGATAGCTAGCATCTTGCTAGCTGGATTACTCCATTCGGTAATCTTGGGATCAATAAATGTTTGCTTCT-CCCCCAAGCTTTTCGCAGCTTACCACGACCTTCTTCGCCTTAAAGCTCCTAGGCATCCACCATAGACTCTTATTACTTTGACCATATTTTTATCTTCCATCTCTATTTTGCCAATTTGTTTATACAACATAAAATAATATATATCTTTGTTTAATCCATGTCAATATATATA--TTATTTTTTATATTATTTGAATAAAACATTCAAATAATATAA--ACATT--------TAAAAAATAAATTTAAGG	IGS.08	TGTAATAATTCAGGGAAAGGTGGGGATTCTGCATCTACTAATCCTGCTGACGAGTCTGCGAAAGGGCCTAATCTTACAGAAATAAGCAAAAAAATTACAGATTCTAATGCATTTGTACTTGCTGTTAAAGAAGTTGAGACTTTGGTTTCATCTATAGATGAACTTGCCAATAAAGCTATTGGTAAAAAAATACAACAA---AATGGTTTAGGCGCCGAAGC---GAATCGCAACGAATCATTGTTAGCAGGAGTTCATGAAATATCAACACTAATAACAGAAAAATTAAGTAAATTG---AAAAATTCAGGAGAATTAAAGGCAAAAATTGAAGATGCTAAGAAATGTTCTGAAGAATTTACTAATAAACTAAGAGTTAGTCATGCAGATCTTGGTA--…	ospC.03	Apodemus sylvaticus	Planken Wambuis	169
9b2|MG|KDM	NA	NA	NNNNNNNNNNNNNNNNNNNNNNNGCTAGCTGGATTACTCCATTCGGTAATCTTGGGATCAATAAATGTTTGCTTTT-CCCCCAAGCTTTTCGCAGCTTACCACGACCTTCTTCGCCTTAAAGCTCCTAGGCATTCACCATAGACTCTTATTACTTTGACCATATTTTTATCTTCCATCTCTATTTTGCCAATTTGTTTATACAACATAGAATAATATATATCTTTGTTTAATCCATGTCAATATATATA--TTATTTTTTATATTATTTGAATAAAACATTCAAATAATATAA--ACATT--------TAAAAAATAAATTCAAGA	IGS.03	TGTAATAATTCAGGGAAAGGTGGGGATTCTGCATCTACTAATCCTGCTGACGAGTCTGCGAAAGGGCCTAATCTTACAGAAATAAGCAAAAAAATTACAGATTCTAATGCATTTGTACTTGCTGTTAAAGAAGTTGAGACTTTGGTTTCATCTATAGATGAACTTGCCAATAAAGCTATTGGTAAAAAAATACAACAA---AATGGTTTAGGCGCCGAAGC---GAATCGCAACGAATCATTGTTAGCAGGAGTTCATGAAATATCAACACTAATAACAGAAAAATTAAGTAAATTG---AAAAATTCAGGAGAATTAAAGGCAAAAATTGAAGATGCTAAGAAATGTTCTGAAGAATTTACTAATAAACTAAGAGTTAGTCATGCAGATCTTGGTA--…	ospC.03	Myodes glareolus	Kroondomein	RW13
2o1|MG|NG	ATCATCAGTTAAAGACATTACAAATGAAATAGAGAAAGCTATAAAAGAAGCTGAAGACGCTGGTGTAAAGACAGACGCGTTCACAGAAACACAAACAGGTGGCAAGGTGGCAGGCCCTAAAATAAGAGCAGCAAAAATTCACGTCGCTGACTTAACAATCAAATTCCTAGAAGCAACAGAAGAGGAAACTATTACATTTAAAGAAAATGGAGCGGGGGAAGATGAATTCTCAGGAATATACGATTTAATACTCAACGCCGCAAAAGCAGTAGAAAAAATTGGGATGAAAGATATGACAAAAACGGTCGAAGAGGCCG	dbpA.06	NA	NA	TGTAATAATTCAGGGAAAGGTGGGGATTCTGCATCTACTAATCCTGCTGACGAGTCTGCGAAAGGGCCTAATCTTACAGAAATAAGCAAAAAAATTACAGATTCTAATGCATTTGTACTTGCTGTTAAAGAAGTTGAGACTTTGGTTTCATCTATAGATGAACTTGCCAATAAAGCTATTGGTAAAAAAATACAACAA---AATGGTTTAGGCGCCGAAGC---GAATCGCAACGAATCATTGTTAGCAGGAGTTCATGAAATATCAACACTAATAACAGAAAAATTAAGTAAATTG---AAAAATTCAGGAGAATTAAAGGCARAAATTGAAGATGCTAAGAAATGTTCCGAAGAATTTAMTAATAAACTAAGAAGTAGTCATGCAGATCTTGGCA--…	unassigned	Myodes glareolus	Noord Ginkel	189
2b1|MG|PW	ATCATCAGTTAAAGACATTACAAATGAAATAGATAAAGCTATACAAGCAGCTAAAGACGCTGGTGTAAATACAGACGCGTTCACAAAAACACAAACAGGTGGCAAGGTGGCGGGCTCTCAAATAAGAGACGCAAAAAAGCTCATCGCTGAATTAACAATCGAATTTCTAAAAGCAACAGAAGAGGAAACTATTACATTTAAAGAAAATGGAGCGGGGGAAGAAGACTTCTCAGGAATATACGATTTAATACTCAACGCCGCAAAAGCAGTAGAAAAAATTGGGATGAAAGATATGAAACAAACGGTCGAAGATACCG	dbpA.02	NA	NA	TGTAATAATTCAGGGAAAGGTGGGGATTCTGCATCTACTAATCCTGCTGACGAGTCTGCGAAAGGGCCTAATCTTACAGAAATAAGCAAAAAAATTACAGATTCTAATGCATTTGTACTTGCTGTTAAAGAAGTTGAGACTTTGGTTTCATCTATAGATGAACTTGCCAATAAAGCTATTGGTAAAAAAATACAACAA---AATGGTTTAGGCGCCGAAGC---GAATCGCAACGAATCATTGTTAGCAGGAGTTCATGAAATATCAACACTAATAACAGAAAAATTAAGTAAATTG---AAAAATTCAGGAGAATTAAAGGCAAAAATTGAAGATGCTAAGAAATGTTCTGAAGAATTTACTAATAAACTAAGAGTTAGTCATGCAGATCTTGGTA--…	ospC.03	Myodes glareolus	Planken Wambuis	141
3r1|AS|DW	ATCATCAGTTAAAGACATTACAAATGAAATAGATAAAGCTATACAAGCAGCTAAAGACGCTGGTGTAAATACAGACGCGTTCACAGAAACACAAACAGGTGGCAAGGTGGCGGGCTCTCAAATAAGAGACGCAAAAAAGCTCATCGCTGAATTAACAATCGAATTTCTAAAAGCAACAGAAGAGGAAACTATTACATTTAAAGAAAATGGAGCGGGGGAAGAAGACTTCTCAGGAATATACGATTTAATACTCAACGCCGCAAAAGCAGTAGAAAAAATTGGGATGAAAGGTATGAAACAAACGGTCGAAGATACCG	dbpA.04	NA	NA	TGTAATAATTCAGGGAAAGGTGGAGATTCTGCATCTACTAATC---CTGATGAGTCTGCGAAAGGGCCTAATCTTACAGAAATAAGCAAAAAAATTACAGATTCCAATGCATTTGTACTAGCTGTTAAAGAAGTTGAGACTTTGGTTTCATCTATAGATGAACTTGCT---AGCGCTATTGGTCAAAAAATAGACCAA---AATGGTTTAGCTGCTGATGCGGCTGATCACAACACCTCATTGTTAGCAGGAGCCTATGCAATATCAGCCCTAATAAAACAAAAATTAGATGTATTA---AAAGGTCCAGAAGGGTTAAATAAAGAAATTGATGAGGCTAAGAAATGTTCTGATGCATTTACTAATAAATTAAAAAATAGTCATGCAGAGCTTGGGGCG…	ospC.04	Apodemus sylvaticus	Deelerwoud	BM02
5r1|AS|DW	ATCATCAGTTAAAGACATTACAAATGAAATAGATAAAGCTATACAAGCAGCTAAAGACGCTGGTGTAAAKACAGACGCGTTCACAGAAACACAAACAGGTGGCAAGGTGGCRGGCYCTMAAATAAGAGMMGCAAAAAWKCTCRTCGCTGAMTTAACAATCRAATTYCTAAAAGCAACAGAAGAGGAAACTATTACATTTAAAGAAAATGGAGCGGGGGAAGAWGAMTTCTCAGGAATATACGATTTAATACTCAACGCCGCAAAAGCAGTAGAAAAAATTGGGATGAAAGRTATGAMAMAAACGGTCGAAGAKRCCG	dbpA.09	NA	NA	TGTAATAATTCAGGGAAAGGTGGAGATTCTGCATCTACTAATC---CTGATGAGTCTGCGAAAGGGCCTAATCTTACAGAAATAAGCAAAAAAATTACAGATTCCAATGCATTTGTACTAGCTGTTAAAGAAGTTGAGACTTTGGTTTCATCTATAGATGAACTTGCT---AGCGCTATTGGTCAAAAAATAGACCAA---AATGGTTTAGCTGCTGATGCGGCTGATCACAACACCTCATTGTTAGCAGGAGCCTATGCAATATCAGCCCTAATAAAACAAAAATTAGATGTATTA---AAAGGTCCAGAAGGGTTAAATAAAGAAATTGATGAGGCTAAGAAATGTTCTGATGCATTTACTAATAAATTAAAAAATAGTCATGCAGAGCTTGGGGCG…	ospC.04	Apodemus sylvaticus	Deelerwoud	BM02
6z1|MG|KDZ	ATCATCAGTTAAAGACATTACAAATGAAATAGATAAAGCTATACAAGCAGCTAAAGACGCTGGTGTAAATACAGACGCGTTCACAGAAACACAAACAGGTGGCAAGGTGGCGGGCTCTCAAATAAGAGACGCAAAAAAGCTCATCGCTGAATTAACAATCGAATTTCTAAAAGCAACAGAAGAGGAAACTATTACATTTAAAGAAAATGGAGCGGGGGAAGAAGACTTCTCAGGAATATACGATTTAATACTCAACGCCGCAAAAGCAGTAGAAAAAATTGGGATGAAAGGTATGAAACAAACGGTCGAAGATACCG	dbpA.04	NNNNNNNNNNNNNNNNNNNNNNNNNNNNNNNNNNNNNNNNNNNNNNNNNNNNNNNNNNNNNNNNNNNNNNNNNNNT-CCCCCAAGCTTTTCGCAGCTTACCACGACCTTCTTCGCCTTAAAGCTCCTAGGCATYCACCATAGACTCTTATTACTTTGACCATATTTTTATCTTCCATCTCTATTTTGCCAATTTGTTTATACAACATAAAATAATATATATCTTTGTTTAATCCATGTCAATATATATA--TTATTTTTTATATTATTTGAATGTTTTATTCAAATAATATAA--ACATT--------TAAAAANNNNNNNNNNNN	unassigned	TGTAATAATTCAGGGAAAGGTGGAGATTCWKCATCTAMTAATC---CTGATGAGTCTGCGAAAGGGCCTAATCTTACAGAAATAAGCAAAAAAATTACAGATTCCAATGCATTTGTACTAGCTGTTAAAGAAGTTGAGACTTTGGTTTCATCTATAGATGAACTTGCT---AGCGCTATTGGTCAAAAAATAGACCAA---AATGGTTTAGCTGSTGATGCGGCTGATCACAACACCTCATTGTTAGCAGGAGCCTATGCAATATCAGCCCTAATAAAACAAAAATTAGATGTATTA---AAAGGTCCAGAAGGGTTAAATAAAGAAATTGATGAGGCTAAGAAATGTTCTGMTGCATTTAMTAATAAATTAAAAAATAGTCATGCAGAGCTTGGGGCG…	ospC.04	Myodes glareolus	Kroondomein_exclosure	RW02
5y1|MG|KDZ	ATCATCAGTTAAAGACATTACAAATGAAATAGATAAAGCTATACAAGCAGCTAAAGACGCTGGTGTAAATACAGACGCGTTCACAGAAACACAAACAGGTGGCAAGGTGGCGGGCTCTCAAATAAGAGACGCAAAAAAGCTCATCGCTGAATTAACAATCGAATTTCTAAAAGCAACAGAAGAGGAAACTATTACATTTAAAGAAAATGGAGCGGGGGAAGAAGACTTCTCAGGAATATACGATTTAATACTCAACGCCGCAAAAGCAGTAGAAAAAATTGGGATGAAAGRTATGAMACAAACGGTCGAAGATRCCG	dbpA.04	NNNNNNNNNNNNNNNNGCATCTTGCTAGCTGGATTACTCCATTCGGTAATCTTGGGATCAATAAATGTTTGCTTCT-CCCCCAAGCTTTTCGCAGCTTACCACGACCTTCTTCGCCTTAAAGCTCCTAGGCATCCMCCATAGACTCTTATTACTTTGACCATATTTTTATCTTCCATCTCTATTTTGCCAATTTGTTTATACAACATAAAATAATATATATCTTTGTTTAATCCATGTCAATATATATA--TTATTTTTTATATTATTTGAATGTTTTATTCAAATAATATAA--ACATT--------TNNNNNNNNNNNNNNNNN	IGS.04	NNNNNNNNNNNNNNNNNAGGTGGAGATTCTGCATCTACTAATC---CTGATGAGTCTGCGAAAGGGCCTAATCTTACAGAAATAAGCAAAAAAATTACAGATTCCAATGCATTTGTACTAGCTGTTAAAGAAGTTGAGACTTTGGTTTCATCTATAGATGAACTTGCT---AGCGCTATTGGTCAAAAAATAGACCAA---AATGGTTTAGCTGCTGATGCGGCTGATCACAACACCTCATTGTTAGCAGGAGCCTATGCAATATCAGCCCTAATAAAACAAAAATTAGATGTATTA---AAAGGTCCAGAAGGGTTAAATAAAGAAATTGATGAGGCTAAGAAATGTTCTGATGCATTTACTAATAAATTAAAAAATAGTCATGCAGAGCTTGGGGCG…	ospC.04	Myodes glareolus	Kroondomein_exclosure	RW02
8y1|MG|KDZ	ATCATCAGTTAAAGACATTACAAATGAAATAGATAAAGCTATACAAGCAGCTAAAGACGCTGGTGTAAAKACAGACGCGTTCACAGAAACACAAACAGGTGGCAAGGTGGCGGGCTCTMAAATAAGAGAMGCAAAAAWKCTCRTCGCTGAATTAACAATCRAATTTCTAAAAGCAACAGAAGAGGAAACTATTACATTTAAAGAAAATGGAGCGGGGGAAGAWGAATTCTCAGGAATATACGATTTAATACTCAACGCCGCAAAAGCAGTAGAAAAAATTGGGATGAAAGRTATGAMAMAAACGGTCGAAGAKRCCG	dbpA.09	NNNNNNNNNNNNNNNNNNNNNNNNNNNNNNNNNNNNNNNNNNNNNNNNNNNNNNNNNNNNNNNNNNNNNNNNNNNNNNCCCCAAGCTTTTCGCAGCTTACCACGACCTTCTTCGCCTTAAAGCTCCTAGGCATCCACCATAGACTCTTATTACTTTGACCATATTTTTATCTTCCATCTCTATTTTGCCAATTTGTTTATACAACATAAAATAATATATATCTTTGTTTAATCCATGTCAATATATATA--TTATTTTTTATATTATTTGAATGTTTTATTCAAATAATATAA--ACATT--------TAAAANNNNNNNNNNNNN	unassigned	TGTAATAATTCAGGGAAAGGTGGAGATTCTGCATCTACTAATC---CTGATGAGTCTGCGAAAGGGCCTAATCTTACAGAAATAAGCAAAAAAATTACAGATTCCAATGCATTTGTACTAGCTGTTAAAGAAGTTGAGACTTTGGTTTCATCTATAGATGAACTTGCT---AGCGCTATTGGTCAAAAAATAGACCAA---AATGGTTTAGCTGCTGATGCGGCTGATCACAACACCTCATTGTTAGCAGGAGCCTATGCAATATCAGCCCTAATAAAACAAAAATTAGATGTATTA---AAAGGTCCAGAAGGGTTAAATAAAGAAATTGATGAGGCTAAGAAATGTTCTGATGCATTTACTAATAAATTAAAAAATAGTCATGCAGAGCTTGGGGCG…	ospC.04	Myodes glareolus	Kroondomein_exclosure	RW02
6i1|MG|NG	ATCATCAGTTAAAGACATTACAAATGAAATAGATAAAGCTATACAAGCAGCTAAAGACGCTGGTGTAAATACAGACGCGTTCACAGAAACACAAACAGGTGGCAAGGTGGCGGGCTCTCAAATAAGAGACGCAAAAAAGCTCATCGCTGAATTAACAATCGAATTTCTAAAAGCAACAGAAGAGGAAACTATTACATTTAAAGAAAATGGAGCGGGGGAAGAAGACTTCTCAGGAATATACGATTTAATACTCAACGCCGCAAAAGCAGTAGAAAAAATTGGGATGAAAGGTATGAAACAAACGGTCGAAGATACCG	dbpA.04	NA	NA	NNNNNNNNNNNNNNNNNNNNNNNAGATTCTGCATCTACTAATC---CTGATGAGTCTGCGAAAGGGCCTAATCTTACAGAAATAAGCAAAAAAATTACAGATTCCAATGCATTTGTACTAGCTGTTAAAGAAGTTGAGACTTTGGTTTCATCTATAGATGAACTTGCT---AGCGCTATTGGTCAAAAAATAGACCAA---AATGGTTTAGCTGCTGATGCGGCTGATCACAACACCTCATTGTTAGCAGGAGCCTATGCAATATCAGCCCTAATAAAACAAAAATTAGATGTATTA---AAAGGTCCAGAAGGGTTAAATAAAGAAATTGATGAGGCTAAGAAATGTTCTGATGCATTTACTAATAAATTAAAAAATAGTCATGCAGAGCTTGGGGCG…	ospC.04	Myodes glareolus	Noord Ginkel	170
