# Supplementary material for: The genetic diversity of Borrelia afzelii is not maintained by the diversity of the rodent hosts
Source: Parasit Vectors. 2018 Aug 6;11:454. doi: 10.1186/s13071-018-3006-2 (PMC6090804; doi:10.1186/s13071-018-3006-2)
Supplement: Supplementary file 7 — Table S7. Distribution of haplotypes over the ticks sampled from the three rodent species. (CSV 1 kb) [file 13071_2018_3006_MOESM7_ESM.csv]

Distribution of various haplotypes over the ticks sampled from the three rodent species
a) IGS
		Apodemus sylvaticus	Microtus agrestis	Myodes glareolus
	IGS.01	25 (5)	0 (0)	19 (5)
	IGS.02	14 (3)	3 (1)	24 (9)
	IGS.03	5 (2)	0 (0)	18 (5)
	IGS.04	5 (2)	0 (0)	11 (3)
	IGS.05	5 (2)	0 (0)	5 (2)
	IGS.06	3 (3)	0 (0)	2 (2)
	IGS.07	5 (1)	0 (0)	0 (0)
	IGS.08	3 (2)	1 (1)	0 (0)
	IGS.09	0 (0)	0 (0)	2 (2)
	IGS.10	1 (1)	0 (0)	0 (0)
	IGS.11	0 (0)	0 (0)	1 (1)
	unassigned	0 (0)	0 (0)	10 (3)
	garinii	0 (0)	0 (0)	1 (1)
Total	163 (58)	66 (23)	4 (2)	93 (33)
b) dbpA
		Apodemus sylvaticus	Microtus agrestis	Myodes glareolus
	dbpA.01	9 (2)	2 (1)	36 (10)
	dbpA.02	5 (5)	0 (0)	25 (4)
	dbpA.03	4 (2)	0 (0)	14 (5)
	dbpA.04	9 (5)	1 (1)	7 (4)
	dbpA.05	16 (1)	0 (0)	0 (0)
	dbpA.06	2 (1)	0 (0)	6 (1)
	dbpA.07	0 (0)	0 (0)	7 (1)
	dbpA.08	0 (0)	0 (0)	1 (1)
	dbpA.09	1 (1)	0 (0)	1 (1)
	unassigned	2 (2)	1 (1)	16 (6)
Total	165 (56)	48 (20)	4 (3)	113 (33)
c) ospC
		Apodemus sylvaticus	Microtus agrestis	Myodes glareolus	Haplotype Durand et al., 2015
	ospC.01	29 (6)	0 (0)	24 (3)	A3
	ospC.02	13 (3)	1 (1)	28 (11)	A2
	ospC.03	5 (2)	1 (1)	17 (5)	A9
	ospC.04	9 (3)	1 (1)	10 (3)	A10
	ospC.05	6 (4)	0 (0)	2 (2)	A7
	ospC.06	2 (2)	0 (0)	3 (1)	A1
	ospC.07	0 (0)	0 (0)	2 (1)	A4
	ospC.08	1 (1)	0 (0)	0 (0)
	ospC.09	0 (0)	0 (0)	1 (1)
	unassigned	0 (0)	0 (0)	8 (7)
	garinii	0 (0)	0 (0)	1 (1)
Total	164 (60)	65 (22)	3 (3)	96 (35)
